# Supplementary material for: Tris(2-benzamido­eth­yl)ammonium tetra­fluoro­borate
Source: Acta Crystallogr Sect E Struct Rep Online. 2010 Jun 26;66(Pt 7):o1833–4. doi: 10.1107/S1600536810024323 (PMC3006998; doi:10.1107/S1600536810024323)
Supplement: Supplementary file 2 [file e-66-o1833-Isup2.hkl]

# 
# h,k,l, Fc-squared, Fo-squared, sigma(Fo-squared) and status flag 
# 
data_I
_shelx_title ' TRAmPhBF4' 
_shelx_refln_list_code          4 
_shelx_F_calc_maximum      216.30 
_exptl_crystal_F_000      1144.00 
_reflns_d_resolution_high  0.7798 
 
loop_ 
 _symmetry_equiv_pos_as_xyz 
 'x, y, z' 
 '-x+1/2, y+1/2, -z+1/2' 
 '-x, -y, -z' 
 'x-1/2, -y-1/2, z-1/2' 
 
_cell_length_a    13.3250 
_cell_length_b     9.5720 
_cell_length_c    21.1180 
_cell_angle_alpha  90.000 
_cell_angle_beta   94.546 
_cell_angle_gamma  90.000 
 
_shelx_F_squared_multiplier     1.000 
 
loop_ 
 _refln_index_h 
 _refln_index_k 
 _refln_index_l 
 _refln_F_squared_calc 
 _refln_F_squared_meas 
 _refln_F_squared_sigma 
 _refln_observed_status 
   2   0   0    12769.10    12044.37    183.41 o 
   4   0   0     1118.21     1048.71     25.77 o 
   6   0   0     1483.92     1463.57     39.45 o 
   8   0   0     5243.28     5640.49    111.91 o 
  10   0   0       47.58       25.66     32.48 o 
  12   0   0      525.75      567.75     38.02 o 
  14   0   0      678.38      761.51     88.08 o 
  16   0   0      212.91      312.16     88.68 o 
   1   1   0     2353.59     2136.18     50.43 o 
   2   1   0      425.64      405.70      9.78 o 
   3   1   0     1776.04     1728.94     21.68 o 
   4   1   0    12398.70    12258.19    167.58 o 
   5   1   0      506.38      520.41     15.56 o 
   6   1   0     2658.90     2899.12     42.89 o 
   7   1   0       63.53       72.88     11.53 o 
   8   1   0       25.24       27.75      8.31 o 
   9   1   0     1245.94     1201.98     75.51 o 
  10   1   0       47.82       14.81     20.52 o 
  11   1   0     1802.81     1896.35     61.35 o 
  12   1   0      166.00      173.18     36.06 o 
  13   1   0       10.35        5.49     50.34 o 
  14   1   0      245.08      212.96     42.11 o 
  15   1   0       87.20      166.41     55.38 o 
  16   1   0        1.75      -43.55     43.55 o 
   0   2   0     9500.17     8815.88    158.98 o 
   1   2   0      278.72      252.46      6.44 o 
   2   2   0    38260.49    39944.56    417.14 o 
   3   2   0    22329.06    22392.68    275.19 o 
   4   2   0      102.73       84.57      9.18 o 
   5   2   0       21.68       20.72      5.40 o 
   6   2   0       31.93       42.42      9.19 o 
   7   2   0     2641.14     2673.15     43.69 o 
   8   2   0      700.93      699.62     28.78 o 
   9   2   0      116.72       61.71     30.69 o 
  10   2   0      215.78      246.96     31.30 o 
  11   2   0      118.48       89.36     51.64 o 
  12   2   0      695.38      714.66     45.11 o 
  13   2   0       52.72       -2.49     69.83 o 
  14   2   0       32.61       21.79     37.86 o 
  15   2   0       76.08       70.18     41.01 o 
  16   2   0       12.77      -41.92     41.92 o 
   1   3   0      413.88      426.13     30.90 o 
   2   3   0      976.89      989.27     15.21 o 
   3   3   0     3120.67     3193.69     43.37 o 
   4   3   0     4516.23     4754.43     61.49 o 
   5   3   0       29.61       35.90      9.19 o 
   6   3   0      103.79       96.61     24.52 o 
   7   3   0        0.06        6.45     14.75 o 
   8   3   0      161.77      198.67     31.02 o 
   9   3   0     1386.64     1376.98     50.58 o 
  10   3   0      475.82      412.42     35.87 o 
  11   3   0      334.14      321.68     63.68 o 
  12   3   0        9.43      -12.44     29.96 o 
  13   3   0       51.14       17.97     30.08 o 
  14   3   0       74.61       46.86     34.56 o 
  15   3   0      108.33      117.25     49.96 o 
  16   3   0       29.79       -1.55     45.81 o 
   0   4   0     5629.95     5576.59     94.82 o 
   1   4   0     2033.54     2005.71     31.94 o 
   2   4   0       75.90       76.52     12.99 o 
   3   4   0       33.67       48.34      9.58 o 
   4   4   0      123.46       99.27     13.16 o 
   5   4   0    11399.76    12219.64    184.96 o 
   6   4   0      496.75      557.94     19.83 o 
   7   4   0      106.76      105.17     14.80 o 
   8   4   0       11.54       10.73      8.93 o 
   9   4   0      405.28      328.34     32.82 o 
  10   4   0      130.33       90.69     25.98 o 
  11   4   0       64.35       41.18     34.17 o 
  12   4   0       19.32      -14.46     79.57 o 
  13   4   0        0.13       -6.41     29.02 o 
  14   4   0      642.94      677.83     95.55 o 
  15   4   0      250.62      167.10     44.63 o 
  16   4   0       95.54      133.17     49.20 o 
   1   5   0     2421.45     2569.08     63.84 o 
   2   5   0        8.51        3.00     11.37 o 
   3   5   0     2542.31     2594.83     43.02 o 
   4   5   0      111.08      121.64     11.60 o 
   5   5   0      323.72      315.62     16.98 o 
   6   5   0      824.63      810.45     27.64 o 
   7   5   0      159.16      170.22     19.88 o 
   8   5   0     2580.82     2668.17     64.51 o 
   9   5   0       83.52       47.61     25.98 o 
  10   5   0      154.79      146.69     30.28 o 
  11   5   0     1690.20     1563.55    113.26 o 
  12   5   0       72.75       26.82     30.91 o 
  13   5   0        4.09        5.17     42.06 o 
  14   5   0      426.39      537.02     75.21 o 
  15   5   0       59.16        4.24     43.58 o 
   0   6   0      277.02      234.92     22.74 o 
   1   6   0      513.43      520.78     22.42 o 
   2   6   0      417.12      409.00     35.91 o 
   3   6   0      104.83       78.32     43.69 o 
   4   6   0       27.76       48.16     16.08 o 
   5   6   0     1806.19     1821.78     46.42 o 
   6   6   0       83.61       55.15     16.07 o 
   7   6   0      658.22      718.74     31.22 o 
   8   6   0     1149.26     1125.14     57.25 o 
   9   6   0      537.51      521.68     44.00 o 
  10   6   0      380.01      459.07     49.96 o 
  11   6   0      823.65      783.61    139.46 o 
  12   6   0      212.36      163.06     40.96 o 
  13   6   0        0.27       16.24     27.54 o 
  14   6   0       30.25       -1.58     36.63 o 
   1   7   0        7.39        6.19     24.03 o 
   2   7   0      409.08      388.49     53.13 o 
   3   7   0      562.77      571.73     34.94 o 
   4   7   0      776.64      767.66     33.32 o 
   5   7   0        3.72       -0.49     26.14 o 
   6   7   0       16.46        0.77     19.19 o 
   7   7   0        1.29       -6.07     42.05 o 
   8   7   0      743.62      648.00     40.16 o 
   9   7   0       26.55      -12.22     26.43 o 
  10   7   0       86.03       90.84     34.17 o 
  11   7   0        0.35       25.48     33.36 o 
  12   7   0       10.29       39.68     51.74 o 
  13   7   0        3.07       59.57     40.65 o 
   0   8   0       74.70       89.12     22.35 o 
   1   8   0     1102.11     1110.52     37.06 o 
   2   8   0     1695.40     1906.88     57.21 o 
   3   8   0       82.36       72.43     19.85 o 
   4   8   0      131.80      145.11     24.69 o 
   5   8   0      193.38      272.17     26.13 o 
   6   8   0       64.46       56.77     26.14 o 
   7   8   0      443.28      523.60     69.54 o 
   8   8   0       30.51        8.86     24.78 o 
   9   8   0      266.67      186.59     37.36 o 
  10   8   0       45.13       46.59     40.58 o 
  11   8   0        3.26        0.57     35.33 o 
  12   8   0      132.40      126.43     50.96 o 
   1   9   0      181.25      179.59     47.10 o 
   2   9   0      415.06      469.21     35.08 o 
   3   9   0     1155.29     1361.97     65.19 o 
   4   9   0        3.68       56.76     39.15 o 
   5   9   0      528.21      555.02     57.71 o 
   6   9   0       49.01       59.94     36.76 o 
   7   9   0       94.86       54.78     57.00 o 
   8   9   0       14.35      -52.12     52.12 o 
   9   9   0      170.00      203.47     41.22 o 
  10   9   0       56.65       60.41     41.57 o 
  11   9   0      550.37      575.37     62.83 o 
   0  10   0      583.14      761.92     89.37 o 
   1  10   0      131.44      126.35     36.98 o 
   2  10   0       22.06       43.33     35.64 o 
   3  10   0      583.03      620.15    133.24 o 
   4  10   0      162.16      227.47     42.40 o 
   5  10   0       22.39       24.16     39.04 o 
   6  10   0      373.62      358.65     66.11 o 
   7  10   0       21.38       84.97     50.34 o 
   8  10   0        7.24      -14.31     47.09 o 
   9  10   0       38.46       36.57     44.38 o 
   1  11   0      197.40      150.72     40.88 o 
   2  11   0      156.27       88.94     44.85 o 
   3  11   0       59.20      100.39    102.30 o 
   4  11   0        9.54       17.52     50.17 o 
   5  11   0       15.00      -38.23     38.23 o 
   6  11   0       20.57       20.56     74.37 o 
   7  11   0        1.90       47.89     43.68 o 
   0  12   0       50.76      120.34     66.63 o 
   1  12   0        3.96      -15.12     63.00 o 
   2  12   0      149.19       30.79     52.87 o 
   3  12   0       32.83      -25.65     41.83 o 
 -17   0   1       68.28       32.48     61.71 o 
 -15   0   1       30.37        0.00     32.48 o 
 -13   0   1      100.87      211.11     51.32 o 
 -11   0   1      720.29      706.12     60.47 o 
  -9   0   1     3826.04     4205.24    140.94 o 
  -7   0   1     1318.54     1359.30     37.79 o 
  -5   0   1     2105.61     2076.67     46.75 o 
  -3   0   1    24806.79    24147.95    319.16 o 
   3   0   1     7071.49     6274.85    110.30 o 
   5   0   1      818.43      804.19     26.05 o 
   7   0   1       53.30       64.63     16.56 o 
   9   0   1      153.34      110.12     32.16 o 
  11   0   1       75.61       87.37     22.41 o 
  13   0   1      923.83     1052.79     81.28 o 
  15   0   1       24.79      -23.06     45.79 o 
 -17   1   1       34.75       50.10     59.09 o 
 -16   1   1        4.60       32.22     44.33 o 
 -15   1   1       18.33       -8.01     35.68 o 
 -14   1   1       73.36       83.89     40.43 o 
 -13   1   1        7.73        7.33     32.12 o 
 -12   1   1      226.43      214.60     37.55 o 
 -11   1   1      336.57      312.01     36.39 o 
 -10   1   1       22.21       51.44     25.58 o 
  -9   1   1      108.80      125.57     32.64 o 
  -8   1   1        4.55        0.00     22.96 o 
  -7   1   1     1923.56     2071.78     36.67 o 
  -6   1   1        6.15       -2.32     12.06 o 
  -5   1   1     2024.15     2207.44     37.58 o 
  -4   1   1      824.45      802.95     16.01 o 
  -3   1   1    46786.57    50948.98    497.75 o 
  -2   1   1      375.62      394.17      9.55 o 
  -1   1   1     3075.08     2633.03     47.18 o 
   1   1   1      416.62      355.32     25.91 o 
   2   1   1    15513.28    14934.63    188.57 o 
   3   1   1     6388.84     5728.32     67.18 o 
   4   1   1     1777.88     1641.68     24.34 o 
   5   1   1     6472.70     6475.02     78.54 o 
   6   1   1     3079.82     3184.61     47.77 o 
   7   1   1        0.26        6.49      7.96 o 
   8   1   1       48.74       56.81     11.03 o 
   9   1   1      156.54      173.11     14.83 o 
  10   1   1        3.91        0.85      9.23 o 
  11   1   1      606.60      554.25     57.37 o 
  12   1   1      389.23      419.29     37.94 o 
  13   1   1      119.61      136.57     35.64 o 
  14   1   1        2.90        7.10     58.62 o 
  15   1   1       27.82       70.01     37.63 o 
  16   1   1       14.66        0.00     61.70 o 
 -16   2   1       18.66       34.85     40.91 o 
 -15   2   1        7.29      -32.51     54.88 o 
 -14   2   1      794.35      770.67     58.03 o 
 -13   2   1      551.17      579.86     50.31 o 
 -12   2   1      298.70      354.25     40.61 o 
 -11   2   1        0.63       -6.49     22.96 o 
 -10   2   1        0.00      -22.96     22.96 o 
  -9   2   1      176.59      174.82     84.62 o 
  -8   2   1      155.96      185.00     31.19 o 
  -7   2   1      619.34      748.40     32.68 o 
  -6   2   1      631.81      793.60     19.17 o 
  -5   2   1     1330.25     1342.70     22.00 o 
  -4   2   1      213.06      219.08     12.67 o 
  -3   2   1     1308.68     1291.44     20.31 o 
  -2   2   1    10842.68    10318.21    108.98 o 
  -1   2   1     5957.18     5716.00     74.34 o 
   0   2   1    12788.37    12185.65    147.17 o 
   1   2   1     4394.21     4197.21     50.02 o 
   2   2   1     4544.95     4123.56     46.98 o 
   3   2   1     1920.62     1863.97     26.08 o 
   4   2   1     7412.75     7316.87     87.05 o 
   5   2   1     2646.13     2663.26     38.10 o 
   6   2   1     1665.53     1754.12     33.78 o 
   7   2   1       84.41       87.23     18.19 o 
   8   2   1     6777.63     7239.00    116.61 o 
   9   2   1        1.49        7.38     21.18 o 
  10   2   1      421.31      422.25     33.59 o 
  11   2   1      960.77      964.26     50.12 o 
  12   2   1      538.81      512.26     41.46 o 
  13   2   1      375.92      385.43     40.99 o 
  14   2   1      979.18      966.67     61.41 o 
  15   2   1       42.71        4.04     38.61 o 
  16   2   1        6.49       50.61     44.84 o 
 -16   3   1        4.61       25.89     45.30 o 
 -15   3   1        0.35       11.33     40.43 o 
 -14   3   1       69.46       62.48     35.64 o 
 -13   3   1      284.28      322.14     50.03 o 
 -12   3   1      460.42      455.28     56.87 o 
 -11   3   1      659.19      721.81     49.08 o 
 -10   3   1      615.80      598.91     41.32 o 
  -9   3   1      400.84      406.87     88.55 o 
  -8   3   1     2603.85     2691.09     58.20 o 
  -7   3   1     1585.48     1658.26     35.67 o 
  -6   3   1      203.66      228.59     14.01 o 
  -5   3   1      797.24      859.74     21.28 o 
  -4   3   1        5.62        4.96      9.62 o 
  -3   3   1      160.12      153.74     13.48 o 
  -2   3   1     7013.18     6896.01    105.40 o 
  -1   3   1    16159.81    16154.12    238.63 o 
   0   3   1    16354.86    16482.18    202.30 o 
   1   3   1       54.82       62.25     13.15 o 
   2   3   1      705.82      685.70     14.85 o 
   3   3   1      104.99       94.23      8.28 o 
   4   3   1       53.54       55.35     12.67 o 
   5   3   1      699.99      777.43     18.99 o 
   6   3   1      149.45      163.80     11.11 o 
   7   3   1       21.54       -1.56      8.40 o 
   8   3   1       24.38       50.00     30.53 o 
   9   3   1        2.99       -4.83     20.66 o 
  10   3   1      396.23      364.35     35.58 o 
  11   3   1      557.09      535.01     45.59 o 
  12   3   1        1.55        0.94     32.47 o 
  13   3   1      541.57      542.81     47.63 o 
  14   3   1       13.12        1.00     40.03 o 
  15   3   1       44.99       62.57     42.38 o 
  16   3   1       29.96       19.68     56.76 o 
 -16   4   1      224.74      198.07     57.77 o 
 -15   4   1      171.21      105.58     45.76 o 
 -14   4   1       34.91        4.93     33.57 o 
 -13   4   1      103.80       40.47     32.15 o 
 -12   4   1       20.81       26.81     28.76 o 
 -11   4   1       98.70       77.79     27.79 o 
 -10   4   1      161.34       97.27     29.74 o 
  -9   4   1      123.61       97.12     22.71 o 
  -8   4   1      226.96      240.75     11.37 o 
  -7   4   1        4.25        2.57     14.70 o 
  -6   4   1        1.79        7.58     10.14 o 
  -5   4   1      514.90      468.05     20.97 o 
  -4   4   1       66.54       94.33      9.99 o 
  -3   4   1      195.44      193.20      9.98 o 
  -2   4   1     1824.00     1804.25     41.28 o 
  -1   4   1       78.04       76.71      8.40 o 
   0   4   1     1305.82     1259.70     20.80 o 
   1   4   1      765.02      738.43     17.76 o 
   2   4   1     4053.49     4158.06     54.67 o 
   3   4   1     1787.08     1808.27     30.91 o 
   4   4   1      558.26      598.15     16.57 o 
   5   4   1      681.93      726.82     20.64 o 
   6   4   1        5.42        3.25     12.71 o 
   7   4   1     3771.73     3906.12     72.18 o 
   8   4   1        5.90       17.20     25.82 o 
   9   4   1      154.18      145.69     29.07 o 
  10   4   1        0.26       -0.76     21.59 o 
  11   4   1       41.01      -10.93     26.36 o 
  12   4   1       10.82       23.06     28.87 o 
  13   4   1     1093.32     1021.34     60.53 o 
  14   4   1       12.00       17.53     35.66 o 
  15   4   1        9.94       30.63     45.63 o 
  16   4   1       31.52       -5.80     53.14 o 
 -15   5   1        7.38      -23.98     51.56 o 
 -14   5   1      476.80      427.12     51.69 o 
 -13   5   1      131.72      150.96     39.04 o 
 -12   5   1      132.59      163.43     58.63 o 
 -11   5   1       11.35      -13.11     31.17 o 
 -10   5   1       83.60      107.42     31.04 o 
  -9   5   1      435.36      376.79     19.61 o 
  -8   5   1        1.16       22.95     20.95 o 
  -7   5   1      994.53     1051.38     35.18 o 
  -6   5   1       32.26       22.23     14.79 o 
  -5   5   1     1034.74      999.97     30.23 o 
  -4   5   1      365.72      315.04     17.22 o 
  -3   5   1       18.71       24.76     14.78 o 
  -2   5   1      897.06      920.68     34.33 o 
  -1   5   1      235.45      253.83     16.25 o 
   0   5   1        1.14      -14.52     14.52 o 
   1   5   1      315.26      262.79     16.41 o 
   2   5   1       20.62       30.30     20.95 o 
   3   5   1       17.95       31.41      9.58 o 
   4   5   1     1065.13     1110.30     30.43 o 
   5   5   1       57.18       60.77     10.14 o 
   6   5   1      138.87      135.80     14.89 o 
   7   5   1      760.30      765.58     31.79 o 
   8   5   1     1481.26     1408.77     45.21 o 
   9   5   1      485.06      470.86     35.26 o 
  10   5   1      644.33      586.54     45.56 o 
  11   5   1      173.16      139.05     33.24 o 
  12   5   1      464.23      496.14    144.92 o 
  13   5   1        3.67      -21.12     32.15 o 
  14   5   1      135.84       59.88     37.86 o 
  15   5   1      233.89      234.62     50.53 o 
 -14   6   1       25.38       78.36     62.03 o 
 -13   6   1       28.06       41.86     63.00 o 
 -12   6   1      313.52      278.59     50.19 o 
 -11   6   1      319.72      411.11     70.99 o 
 -10   6   1      156.77      101.55     28.54 o 
  -9   6   1      556.04      526.09     40.04 o 
  -8   6   1       60.66       63.87     20.21 o 
  -7   6   1      185.36      158.94     31.35 o 
  -6   6   1      767.22      769.82     70.88 o 
  -5   6   1      565.35      508.25     26.29 o 
  -4   6   1        8.98       26.42     33.94 o 
  -3   6   1     2406.36     2412.27     82.04 o 
  -2   6   1       42.88       34.63     15.91 o 
  -1   6   1     3973.85     4094.60     84.59 o 
   0   6   1     1609.26     1609.40     35.91 o 
   1   6   1      199.02      205.78     14.83 o 
   2   6   1      424.33      455.43     32.18 o 
   3   6   1     1660.85     1689.57     43.41 o 
   4   6   1      279.79      289.28     41.59 o 
   5   6   1      349.26      361.54     19.66 o 
   6   6   1      469.20      473.86     50.37 o 
   7   6   1       50.37       32.64     16.31 o 
   8   6   1      476.30      395.81     30.06 o 
   9   6   1      343.61      361.48     38.71 o 
  10   6   1      318.40      268.05     42.40 o 
  11   6   1       20.34       30.81     42.22 o 
  12   6   1        9.12       53.03     33.01 o 
  13   6   1        4.03      -20.87     60.08 o 
  14   6   1       88.01        8.70     37.74 o 
 -14   7   1       64.57       26.28     40.60 o 
 -13   7   1      117.12      129.97     82.66 o 
 -12   7   1       71.98       42.23     36.86 o 
 -11   7   1      123.02       73.11     34.45 o 
 -10   7   1      133.99      105.47     63.34 o 
  -9   7   1       75.80        9.63     29.07 o 
  -8   7   1      169.56      218.82     43.69 o 
  -7   7   1     1025.08      939.81     78.70 o 
  -6   7   1     1174.10     1218.89     55.79 o 
  -5   7   1      390.32      388.69     26.15 o 
  -4   7   1        8.51       -2.15     18.80 o 
  -3   7   1        0.22      -13.54     15.66 o 
  -2   7   1      724.87      739.95     32.59 o 
  -1   7   1       86.29       91.73     14.45 o 
   0   7   1      799.91      817.81     33.82 o 
   1   7   1      213.31      198.64     14.74 o 
   2   7   1       27.51       25.96     11.87 o 
   3   7   1      759.12      767.11     58.85 o 
   4   7   1        0.16       18.01     19.48 o 
   5   7   1      236.05      250.87     26.15 o 
   6   7   1      303.56      287.02     24.04 o 
   7   7   1       97.79       46.75     19.18 o 
   8   7   1       63.67       30.65     25.90 o 
   9   7   1      796.29      691.12     49.42 o 
  10   7   1      200.70      192.35     39.41 o 
  11   7   1       10.13      -10.88     32.92 o 
  12   7   1        0.29        7.83     50.01 o 
  13   7   1       63.90       66.15     46.56 o 
 -12   8   1      108.36       21.61     40.02 o 
 -11   8   1       45.71       57.07     46.52 o 
 -10   8   1       52.86       52.32     34.44 o 
  -9   8   1      143.07      150.72     40.04 o 
  -8   8   1      184.45      116.18     46.94 o 
  -7   8   1       29.96       -3.44     30.69 o 
  -6   8   1      136.89      181.42     27.51 o 
  -5   8   1       82.80       52.60     19.98 o 
  -4   8   1      148.02      173.54     50.51 o 
  -3   8   1      112.08      114.89     19.22 o 
  -2   8   1      368.56      351.72     26.92 o 
  -1   8   1        4.94        7.03     25.81 o 
   0   8   1      266.83      258.13     20.10 o 
   1   8   1        3.74        1.50     11.87 o 
   2   8   1      119.84      133.48     17.50 o 
   3   8   1      338.31      301.56     25.68 o 
   4   8   1       47.76       44.88     17.11 o 
   5   8   1      944.54      969.89     42.59 o 
   6   8   1      109.23      100.00     25.98 o 
   7   8   1       12.60       45.75     28.61 o 
   8   8   1      737.43      762.60     50.05 o 
   9   8   1        0.06       37.76     45.30 o 
  10   8   1      321.54      277.34     50.19 o 
  11   8   1       70.68       37.98     54.89 o 
  12   8   1       31.54       27.38     39.89 o 
 -11   9   1        1.11      -32.07     63.16 o 
 -10   9   1      132.69      107.20     41.01 o 
  -9   9   1      302.10      232.58     43.93 o 
  -8   9   1       91.14      143.84     40.49 o 
  -7   9   1        0.48      -35.45     35.45 o 
  -6   9   1      224.51      298.05     42.04 o 
  -5   9   1      411.11      387.82     70.18 o 
  -4   9   1      568.87      532.02     93.27 o 
  -3   9   1       74.25       79.35     20.82 o 
  -2   9   1     1390.34     1527.03     49.45 o 
  -1   9   1       51.53       59.29     17.64 o 
   0   9   1       11.70       11.74     18.98 o 
   1   9   1       61.10       31.68     21.56 o 
   2   9   1      114.65       90.82     24.45 o 
   3   9   1        9.01       13.92     26.46 o 
   4   9   1       80.67      109.01     37.35 o 
   5   9   1      122.56       71.36     34.56 o 
   6   9   1      589.39      631.93     50.55 o 
   7   9   1       30.37        6.25     27.54 o 
   8   9   1       29.61      -12.83     34.26 o 
   9   9   1        6.46      -27.56     86.06 o 
  10   9   1      307.57      297.38     85.76 o 
  11   9   1      123.89      164.52     72.37 o 
  -9  10   1      125.26      115.38     43.40 o 
  -8  10   1        1.72      -11.41     42.31 o 
  -7  10   1       59.70       86.55     42.68 o 
  -6  10   1      221.28      236.56     76.17 o 
  -5  10   1      246.67      214.11     44.70 o 
  -4  10   1      476.94      427.57     84.32 o 
  -3  10   1        9.57       33.77     31.92 o 
  -2  10   1      154.72      160.87     37.76 o 
  -1  10   1        7.00       84.11     44.82 o 
   0  10   1        0.07       34.79     30.71 o 
   1  10   1        0.20      -26.92     58.29 o 
   2  10   1       92.36       92.21     35.45 o 
   3  10   1      110.15      140.51     40.50 o 
   4  10   1      427.00      410.54     44.79 o 
   5  10   1      320.65      282.57     46.53 o 
   6  10   1       55.83       12.23     45.31 o 
   7  10   1      162.54      122.51     45.47 o 
   8  10   1        0.13       21.09     46.04 o 
   9  10   1      218.11      187.16     46.17 o 
  -7  11   1       97.05      102.09     95.81 o 
  -6  11   1       39.53       21.08     50.18 o 
  -5  11   1       13.80      -51.80     51.80 o 
  -4  11   1       41.95       29.00     42.06 o 
  -3  11   1        0.00      -17.50     36.85 o 
  -2  11   1      651.51      643.29     90.18 o 
  -1  11   1       16.79      -36.57     36.57 o 
   0  11   1      660.46      612.35     60.60 o 
   1  11   1        6.54       -2.76     42.22 o 
   2  11   1       58.89       53.54     41.00 o 
   3  11   1      255.81      240.09     45.44 o 
   4  11   1       24.92      -38.84     38.84 o 
   5  11   1       21.81        6.69     39.16 o 
   6  11   1       75.14       30.65     68.20 o 
   7  11   1       53.84       34.37     48.55 o 
  -3  12   1       95.37       98.73     52.74 o 
  -2  12   1      130.89       20.20     32.32 o 
  -1  12   1       75.65       72.54     66.42 o 
   0  12   1       55.73      -16.92    112.37 o 
   1  12   1       33.39       44.19     46.47 o 
   2  12   1       16.69        4.95     41.45 o 
   3  12   1       67.26       36.52     44.61 o 
 -16   0   2       40.84       45.14     81.19 o 
 -14   0   2     1292.05     1391.14    110.59 o 
 -12   0   2      706.86      652.41     66.96 o 
 -10   0   2      699.71      699.99     54.30 o 
  -8   0   2     4246.76     4661.46    101.54 o 
  -6   0   2      172.82      168.95     16.24 o 
  -4   0   2     5100.72     4823.92     79.80 o 
  -2   0   2     4370.99     3995.86     58.54 o 
   2   0   2     3717.27     3637.76     69.49 o 
   4   0   2     1362.04     1266.72     32.64 o 
   6   0   2      158.42      174.79     16.57 o 
   8   0   2      160.73      163.08     23.39 o 
  10   0   2        3.92       25.66     16.24 o 
  12   0   2      717.58      708.98     39.33 o 
  14   0   2      179.33      252.71     54.24 o 
  16   0   2       16.25      -55.53     55.53 o 
 -17   1   2       41.44       19.32     43.40 o 
 -16   1   2       12.01       21.39     40.42 o 
 -15   1   2       20.28       37.61     42.59 o 
 -14   1   2      128.27      106.05     39.71 o 
 -13   1   2        0.02      -25.60     26.46 o 
 -12   1   2      271.75      219.00     48.57 o 
 -11   1   2      264.56      229.11     35.32 o 
 -10   1   2      219.15      229.77     27.44 o 
  -9   1   2       13.34       32.80     19.45 o 
  -8   1   2     1323.77     1306.89     27.66 o 
  -7   1   2      650.22      720.21     19.07 o 
  -6   1   2      391.75      428.68     29.42 o 
  -5   1   2       13.92        4.96      9.62 o 
  -4   1   2      314.67      314.23     10.69 o 
  -3   1   2      835.68      920.79     22.49 o 
  -2   1   2     4697.31     4223.72     42.47 o 
  -1   1   2       51.47       27.92      2.26 o 
   0   1   2       31.08       26.91      9.75 o 
   1   1   2      891.58      911.54     24.19 o 
   2   1   2     3874.61     3808.79     47.55 o 
   3   1   2     2236.74     2288.31     60.17 o 
   4   1   2      778.92      788.38     15.89 o 
   5   1   2      198.63      199.38     11.21 o 
   6   1   2      663.27      584.92     15.52 o 
   7   1   2      739.90      760.43     23.58 o 
   8   1   2        3.42       -9.13     10.86 o 
   9   1   2     1407.18     1424.55     37.31 o 
  10   1   2       38.35       48.41     35.72 o 
  11   1   2      907.71      863.25     56.91 o 
  12   1   2      139.41       96.97     48.56 o 
  13   1   2       17.45      -12.51     66.57 o 
  14   1   2      374.23      360.97     44.02 o 
  15   1   2       16.45       66.94     37.86 o 
  16   1   2       14.13       19.72     63.16 o 
 -16   2   2      256.62      309.25     68.22 o 
 -15   2   2      325.29      326.74     49.68 o 
 -14   2   2       72.32       50.22     41.45 o 
 -13   2   2       21.66       15.81     31.29 o 
 -12   2   2        3.14       62.04     31.81 o 
 -11   2   2       26.06       41.36     73.23 o 
 -10   2   2       10.41       42.61     22.54 o 
  -9   2   2      358.45      333.81     25.51 o 
  -8   2   2      221.19      194.68     15.89 o 
  -7   2   2      431.39      402.34     19.50 o 
  -6   2   2     2848.62     2964.67     43.43 o 
  -5   2   2    16424.27    17174.71    172.72 o 
  -4   2   2     3074.25     2992.33     97.57 o 
  -3   2   2       11.60       14.94      5.40 o 
  -2   2   2     3769.34     3560.50     43.65 o 
  -1   2   2    11208.33    10613.22    114.97 o 
   0   2   2    20693.83    20720.80    243.71 o 
   1   2   2       70.13       78.41      5.53 o 
   2   2   2    11921.89    11641.88    132.84 o 
   3   2   2      495.05      502.90     12.32 o 
   4   2   2       38.08       33.79      7.79 o 
   5   2   2     2200.27     2187.46     33.43 o 
   6   2   2      381.35      326.68     16.09 o 
   7   2   2       44.55       36.06     17.70 o 
   8   2   2      170.30      136.97     16.92 o 
   9   2   2      571.86      525.79     32.83 o 
  10   2   2       23.97       22.60     21.59 o 
  11   2   2       96.57       53.43     40.44 o 
  12   2   2       80.97       84.11     43.85 o 
  13   2   2       39.46       69.42     35.64 o 
  14   2   2        0.17       -7.77     38.81 o 
  15   2   2       17.61       25.26     35.66 o 
  16   2   2        2.58       15.35     50.48 o 
 -16   3   2       32.17       48.43     52.12 o 
 -15   3   2       22.11       50.01     45.30 o 
 -14   3   2      229.55      266.65     56.36 o 
 -13   3   2       21.41      -11.30     29.96 o 
 -12   3   2       51.18       24.74     26.43 o 
 -11   3   2      580.94      601.24     41.34 o 
 -10   3   2       10.49        8.46     19.37 o 
  -9   3   2        2.10      -11.12     27.60 o 
  -8   3   2      243.85      282.49     23.61 o 
  -7   3   2       26.04       39.30     13.55 o 
  -6   3   2      307.06      288.66     26.00 o 
  -5   3   2     6578.70     6782.23     99.32 o 
  -4   3   2     6709.23     7044.92     81.03 o 
  -3   3   2      121.71      134.80     22.74 o 
  -2   3   2     5311.97     5118.84     63.91 o 
  -1   3   2      353.89      314.71     22.27 o 
   0   3   2      704.62      695.51     31.42 o 
   1   3   2     2477.73     2409.18     33.53 o 
   2   3   2     1254.29     1215.53     37.83 o 
   3   3   2        9.28        7.14      5.40 o 
   4   3   2     9799.81     9838.21    143.10 o 
   5   3   2     3474.03     3558.85     53.14 o 
   6   3   2     2033.70     2032.63     35.80 o 
   7   3   2      170.74      134.20     11.28 o 
   8   3   2      181.51      184.21     19.06 o 
   9   3   2       96.00       50.08     17.95 o 
  10   3   2      425.95      415.48     61.25 o 
  11   3   2      141.09      119.47     26.40 o 
  12   3   2       28.60       32.12     26.30 o 
  13   3   2      139.70       98.32     42.06 o 
  14   3   2        0.42      -28.74     37.51 o 
  15   3   2        0.00       28.48     35.56 o 
  16   3   2        0.16       19.53     41.68 o 
 -16   4   2        8.52      -30.81     42.44 o 
 -15   4   2       15.83        1.63     37.65 o 
 -14   4   2      536.07      480.57     61.09 o 
 -13   4   2      103.88       95.90     55.38 o 
 -12   4   2       51.38       -1.72     38.84 o 
 -11   4   2      389.34      345.95     39.68 o 
 -10   4   2       64.47        6.21     19.49 o 
  -9   4   2       69.72       71.76     43.85 o 
  -8   4   2      906.86      930.85     33.16 o 
  -7   4   2     1998.11     2010.77     44.24 o 
  -6   4   2     1049.81      991.43     54.35 o 
  -5   4   2     2904.09     2846.36     45.15 o 
  -4   4   2     6628.94     6738.42     86.73 o 
  -3   4   2     5146.82     5352.21     70.49 o 
  -2   4   2     1442.02     1527.71     46.78 o 
  -1   4   2      599.72      574.84     33.99 o 
   0   4   2     5509.40     5397.17     66.83 o 
   1   4   2       26.31       31.95      6.04 o 
   2   4   2      251.82      233.96      9.25 o 
   3   4   2     1097.84     1049.18     38.91 o 
   4   4   2     7206.42     7496.88    129.39 o 
   5   4   2      201.98      207.27     21.12 o 
   6   4   2       10.88       20.19     13.15 o 
   7   4   2     1066.33      969.87     30.64 o 
   8   4   2      290.77      257.66     20.63 o 
   9   4   2       41.91       76.72     22.32 o 
  10   4   2      196.63      180.50     29.74 o 
  11   4   2       10.88      -24.13     24.13 o 
  12   4   2       81.42      111.62     40.27 o 
  13   4   2       38.21       11.06     34.36 o 
  14   4   2        6.15       10.85     35.66 o 
  15   4   2      283.97      289.07     68.75 o 
 -15   5   2       42.45      -16.16     41.14 o 
 -14   5   2       29.29       30.51     37.59 o 
 -13   5   2        3.60       14.66     33.36 o 
 -12   5   2      118.57      109.20     30.71 o 
 -11   5   2        4.65      -30.83     30.83 o 
 -10   5   2        1.09       15.42     23.45 o 
  -9   5   2       14.68       27.52     20.44 o 
  -8   5   2      483.34      441.59     27.92 o 
  -7   5   2      474.80      543.70     27.21 o 
  -6   5   2      635.64      616.41     43.40 o 
  -5   5   2      138.18      123.58     13.09 o 
  -4   5   2      260.75      226.48     13.33 o 
  -3   5   2      837.82      920.79     31.07 o 
  -2   5   2     1533.25     1660.28     64.84 o 
  -1   5   2      140.77      126.04     12.53 o 
   0   5   2       33.21       15.97      9.58 o 
   1   5   2      605.05      606.19     24.06 o 
   2   5   2      391.71      383.64     16.07 o 
   3   5   2      411.82      440.73     14.39 o 
   4   5   2     3737.39     3819.49     60.03 o 
   5   5   2      313.43      317.84     34.12 o 
   6   5   2     3984.25     4130.79    150.43 o 
   7   5   2      316.98      292.63     24.11 o 
   8   5   2     1374.04     1388.07     69.81 o 
   9   5   2       22.17       24.27     15.16 o 
  10   5   2      850.07      828.25     50.88 o 
  11   5   2      175.25      218.97     66.91 o 
  12   5   2       55.13       95.44     35.44 o 
  13   5   2        1.86      -22.51     35.33 o 
  14   5   2      159.85      124.43     47.90 o 
  15   5   2        1.24      -41.74     72.74 o 
 -14   6   2       16.68       39.84     50.17 o 
 -13   6   2      471.88      489.94     52.64 o 
 -12   6   2      119.57      141.87     42.57 o 
 -11   6   2       16.78      -26.61     28.76 o 
 -10   6   2        0.45      -18.12     53.58 o 
  -9   6   2       53.89       77.69     23.91 o 
  -8   6   2     1534.64     1496.89     51.43 o 
  -7   6   2     1563.77     1583.15     49.97 o 
  -6   6   2      136.79      106.75     17.48 o 
  -5   6   2      246.50      200.63     17.79 o 
  -4   6   2     1091.32     1166.23     41.00 o 
  -3   6   2      545.79      517.52     24.41 o 
  -2   6   2      120.04      118.73     13.98 o 
  -1   6   2     3247.70     3227.70     64.82 o 
   0   6   2      321.20      307.90     14.56 o 
   1   6   2        7.83        5.12     12.99 o 
   2   6   2        5.45       -4.96      9.62 o 
   3   6   2      139.12      164.49     57.33 o 
   4   6   2        0.47       25.66      9.99 o 
   5   6   2        7.28       -2.38     20.95 o 
   6   6   2       14.95        8.72     13.39 o 
   7   6   2      100.91      136.41     26.01 o 
   8   6   2        2.64       18.10     19.47 o 
   9   6   2       73.20       90.94     29.86 o 
  10   6   2       35.30      -11.64     29.05 o 
  11   6   2       48.54       64.00     30.94 o 
  12   6   2      339.33      363.16     52.87 o 
  13   6   2        8.80       77.75     44.52 o 
  14   6   2       70.26       17.74     89.31 o 
 -14   7   2       69.93       24.30     43.49 o 
 -13   7   2       17.90       41.82     42.33 o 
 -12   7   2        3.52       41.73     44.73 o 
 -11   7   2        0.01      -21.58     35.77 o 
 -10   7   2       33.43       49.11     28.17 o 
  -9   7   2       63.61        6.86     45.31 o 
  -8   7   2      529.40      561.10     42.57 o 
  -7   7   2        2.61       -4.87     20.90 o 
  -6   7   2        4.57       -9.52     14.70 o 
  -5   7   2        3.33        0.27     13.21 o 
  -4   7   2      103.68      109.03     24.52 o 
  -3   7   2       63.53       52.15     16.96 o 
  -2   7   2        1.22       12.82     13.82 o 
  -1   7   2       76.75       64.85     15.05 o 
   0   7   2       41.28       49.70     11.89 o 
   1   7   2     1562.87     1691.56     42.00 o 
   2   7   2      340.43      322.94     21.12 o 
   3   7   2      257.12      246.57     19.17 o 
   4   7   2     1447.14     1455.96     58.26 o 
   5   7   2      231.31      212.23     22.60 o 
   6   7   2     1230.42     1277.81     49.71 o 
   7   7   2      868.65      804.76     40.39 o 
   8   7   2      587.48      536.23     53.46 o 
   9   7   2       44.59       78.24     36.39 o 
  10   7   2       35.71       55.05     43.84 o 
  11   7   2        0.10       46.78     37.73 o 
  12   7   2      453.65      414.85     51.53 o 
  13   7   2        8.26      -36.86     36.86 o 
 -12   8   2       91.70      117.54     50.34 o 
 -11   8   2      353.85      233.17     48.44 o 
 -10   8   2      985.57     1031.98    146.14 o 
  -9   8   2      365.81      380.06     41.02 o 
  -8   8   2      255.47      233.53     32.71 o 
  -7   8   2       66.05       85.78     40.76 o 
  -6   8   2       42.44       56.53     33.94 o 
  -5   8   2      514.03      491.15     34.51 o 
  -4   8   2      245.17      222.67     26.76 o 
  -3   8   2       56.01       46.81     21.27 o 
  -2   8   2       87.79       99.16     19.03 o 
  -1   8   2      203.26      221.90     19.92 o 
   0   8   2      246.85      235.71     44.02 o 
   1   8   2       93.82      115.76     14.76 o 
   2   8   2      144.91      122.16     15.40 o 
   3   8   2      832.94      869.24     36.60 o 
   4   8   2      686.67      718.29     34.62 o 
   5   8   2      402.87      411.31     43.15 o 
   6   8   2        0.00       -6.15     28.99 o 
   7   8   2        0.37       -4.57     48.39 o 
   8   8   2      235.13      298.85     40.92 o 
   9   8   2      324.55      278.04     98.92 o 
  10   8   2       13.04       33.91     37.19 o 
  11   8   2       29.51        4.34     35.56 o 
  12   8   2        0.73        3.13    121.46 o 
 -11   9   2       70.03       42.01     43.52 o 
 -10   9   2        0.04      -38.13     42.68 o 
  -9   9   2       21.79      -15.08     28.39 o 
  -8   9   2        6.23       17.66     30.96 o 
  -7   9   2      772.22      853.27    127.58 o 
  -6   9   2        5.05        6.11     53.42 o 
  -5   9   2      666.26      719.39     48.56 o 
  -4   9   2       25.08        8.17     16.50 o 
  -3   9   2      286.59      312.49     30.70 o 
  -2   9   2       22.31       48.50     17.43 o 
  -1   9   2      446.31      421.70     33.65 o 
   0   9   2       30.76       38.75     31.01 o 
   1   9   2        0.30       -0.63     17.29 o 
   2   9   2      578.41      556.86     38.18 o 
   3   9   2      302.99      265.41     85.44 o 
   4   9   2        2.31       27.70     38.97 o 
   5   9   2       98.38       84.12     30.61 o 
   6   9   2        2.04      -28.74     28.74 o 
   7   9   2      186.16      132.77     61.88 o 
   8   9   2       51.42       45.41     39.89 o 
   9   9   2      166.22      172.62     42.47 o 
  10   9   2       20.59       12.29     42.39 o 
  11   9   2        4.83      -36.39     40.26 o 
  -9  10   2       40.24       74.91     44.09 o 
  -8  10   2      112.62       65.59     49.23 o 
  -7  10   2        5.08       19.64     36.86 o 
  -6  10   2       14.48       82.05     43.68 o 
  -5  10   2      457.22      463.84     65.47 o 
  -4  10   2        0.04       34.90     37.61 o 
  -3  10   2      285.80      246.25     39.96 o 
  -2  10   2      213.69      166.02     35.02 o 
  -1  10   2       62.62      121.15     35.25 o 
   0  10   2        7.62      -33.89     33.89 o 
   1  10   2       63.10       64.29     31.85 o 
   2  10   2      194.46      156.74     57.01 o 
   3  10   2       80.37       48.91     58.46 o 
   4  10   2       25.90       95.35     40.26 o 
   5  10   2       88.60       91.19     39.66 o 
   6  10   2       34.54       25.00     36.57 o 
   7  10   2        8.81      -42.33     42.33 o 
   8  10   2        2.69       66.46     39.38 o 
   9  10   2       13.70      -33.05     50.49 o 
  -7  11   2      240.74      158.26    107.68 o 
  -6  11   2       11.92      -20.69     40.73 o 
  -5  11   2      421.89      376.89     61.91 o 
  -4  11   2      119.12      105.78     42.23 o 
  -3  11   2      321.01      290.38     54.19 o 
  -2  11   2      235.68      227.95     47.26 o 
  -1  11   2        0.84       18.87     72.74 o 
   0  11   2       22.39       47.56     40.26 o 
   1  11   2      595.43      671.25    193.36 o 
   2  11   2        0.41      -35.41     35.41 o 
   3  11   2        0.09       21.06     64.62 o 
   4  11   2        0.33        9.74     40.26 o 
   5  11   2        7.17       -8.62     87.52 o 
   6  11   2       43.35       58.40     42.31 o 
   7  11   2       18.90       -1.18     71.70 o 
  -3  12   2        9.87      100.63     51.32 o 
  -2  12   2       40.43       24.10     81.19 o 
  -1  12   2       34.48       -7.28     88.98 o 
   0  12   2       64.38       38.33     45.76 o 
   1  12   2      213.03      198.46    126.68 o 
   2  12   2        0.11       24.48     43.74 o 
   3  12   2       72.73       79.41     59.98 o 
 -17   0   3      263.90       97.13     71.79 o 
 -15   0   3        1.36       42.22     51.96 o 
 -13   0   3       55.77      113.67     42.55 o 
 -11   0   3      630.11      675.79     59.16 o 
  -9   0   3      373.94      418.88     49.07 o 
  -7   0   3       25.10        0.00     32.48 o 
  -5   0   3      214.02      179.38     13.65 o 
  -3   0   3     1758.60     1875.98     34.70 o 
  -1   0   3      627.11      486.20     10.12 o 
   1   0   3     1837.24     1880.28     34.87 o 
   3   0   3    19254.58    19291.80    329.07 o 
   5   0   3      114.39      107.53     12.99 o 
   7   0   3       81.51       42.22     16.24 o 
   9   0   3      305.06      380.16     26.64 o 
  11   0   3      245.81      265.74     29.89 o 
  13   0   3      273.40      282.63     51.65 o 
  15   0   3      142.65       81.20     67.88 o 
 -17   1   3       55.54      -38.69    103.76 o 
 -16   1   3       23.46       85.79     45.41 o 
 -15   1   3      150.03      207.79     41.34 o 
 -14   1   3      621.01      533.94     46.42 o 
 -13   1   3       26.66       20.55     38.97 o 
 -12   1   3      510.96      429.70     40.66 o 
 -11   1   3      176.18      134.54     27.56 o 
 -10   1   3        3.06      -18.04     20.29 o 
  -9   1   3        9.90       18.29     41.89 o 
  -8   1   3        4.66        1.67     11.59 o 
  -7   1   3      103.20      107.59     11.25 o 
  -6   1   3      395.56      381.35     14.14 o 
  -5   1   3       80.95       53.72      7.96 o 
  -4   1   3       40.55       28.41      8.28 o 
  -3   1   3      661.60      662.47     12.44 o 
  -2   1   3     7868.06     7495.21    120.87 o 
  -1   1   3     3647.96     3541.76     44.52 o 
   0   1   3       52.37       86.12      3.09 o 
   1   1   3      495.09      402.87     18.40 o 
   2   1   3    15824.09    15931.12    178.36 o 
   3   1   3      231.28      267.75     11.05 o 
   4   1   3      323.90      359.98     16.26 o 
   5   1   3      724.01      717.29     21.31 o 
   6   1   3     1869.27     1885.75    101.13 o 
   7   1   3     1640.22     1711.53     31.64 o 
   8   1   3     2214.64     2345.27     66.37 o 
   9   1   3      371.19      386.66     41.11 o 
  10   1   3      195.15      225.57     19.29 o 
  11   1   3        7.45       11.91     14.52 o 
  12   1   3       15.80       21.80     28.70 o 
  13   1   3       18.95        0.80     77.62 o 
  14   1   3       61.08       32.41     34.87 o 
  15   1   3      113.80       86.51     71.62 o 
  16   1   3       46.25       32.51     54.89 o 
 -16   2   3       19.76       31.00     43.86 o 
 -15   2   3        1.97      -43.51     43.51 o 
 -14   2   3        0.09       26.39     36.66 o 
 -13   2   3      118.32       67.89     36.86 o 
 -12   2   3      128.42       76.86     31.04 o 
 -11   2   3       10.44       43.75     23.80 o 
 -10   2   3       55.40       34.97     19.65 o 
  -9   2   3      204.30      176.61     26.11 o 
  -8   2   3      115.90      119.07     15.35 o 
  -7   2   3     2281.27     2421.47     37.57 o 
  -6   2   3     2269.61     2314.30     60.57 o 
  -5   2   3     3432.84     3545.14     45.58 o 
  -4   2   3     7061.63     6841.04     80.97 o 
  -3   2   3     1196.04     1104.17     22.83 o 
  -2   2   3     1608.26     1518.30     22.08 o 
  -1   2   3      227.94      244.77      6.94 o 
   0   2   3     9391.33     9131.97     98.13 o 
   1   2   3     5501.58     5078.16     66.70 o 
   2   2   3    30220.92    31835.32    364.38 o 
   3   2   3      871.33      839.11     24.76 o 
   4   2   3     6623.26     6837.41     82.35 o 
   5   2   3      837.70      803.47     17.82 o 
   6   2   3      256.71      262.21     16.57 o 
   7   2   3      658.25      632.87     21.29 o 
   8   2   3       49.91       60.35     15.83 o 
   9   2   3      293.19      276.38     27.39 o 
  10   2   3     1097.88     1103.92     45.65 o 
  11   2   3        1.55      -26.30     26.30 o 
  12   2   3      305.80      290.37     37.76 o 
  13   2   3      652.82      763.87     55.21 o 
  14   2   3      299.48      215.56     43.27 o 
  15   2   3        0.64       16.10     72.74 o 
  16   2   3       17.33        4.46    100.51 o 
 -16   3   3        0.71      -48.06     48.06 o 
 -15   3   3       23.55       -6.09     37.57 o 
 -14   3   3        8.85       -7.55     56.67 o 
 -13   3   3        0.02      -37.68     87.36 o 
 -12   3   3     1007.73     1014.39    119.34 o 
 -11   3   3        0.00      -22.47     22.47 o 
 -10   3   3      729.49      809.88     53.81 o 
  -9   3   3      438.92      510.99     34.62 o 
  -8   3   3     3956.03     4191.10     78.04 o 
  -7   3   3     1428.89     1412.76     45.27 o 
  -6   3   3      362.72      311.18     29.09 o 
  -5   3   3     1099.72     1195.83     23.63 o 
  -4   3   3     5404.63     5662.64     70.05 o 
  -3   3   3      446.97      379.62     18.86 o 
  -2   3   3     2703.18     2807.07     51.59 o 
  -1   3   3     4049.61     3963.63     50.28 o 
   0   3   3     1480.41     1524.11     31.34 o 
   1   3   3     3691.44     3739.79     54.52 o 
   2   3   3      946.33      959.25     19.56 o 
   3   3   3      120.39      115.25     18.03 o 
   4   3   3       86.79       81.56      9.74 o 
   5   3   3      825.52      836.89     20.64 o 
   6   3   3     2692.01     2622.70     87.53 o 
   7   3   3      743.07      662.42     21.72 o 
   8   3   3      287.98      280.36     20.89 o 
   9   3   3      207.46      186.67     22.75 o 
  10   3   3        5.97       -4.94     23.08 o 
  11   3   3       71.85       38.96     32.32 o 
  12   3   3      863.22      926.86     93.47 o 
  13   3   3       24.67        9.75     34.56 o 
  14   3   3        5.56      -10.26     27.02 o 
  15   3   3        0.93      -51.86     51.86 o 
  16   3   3        4.65       81.33     75.02 o 
 -16   4   3       77.68       45.80     66.42 o 
 -15   4   3       40.15       52.79     54.54 o 
 -14   4   3       20.00       33.63     56.51 o 
 -13   4   3      101.32      119.12     35.77 o 
 -12   4   3      140.91      217.98     37.19 o 
 -11   4   3       84.90       67.64     29.23 o 
 -10   4   3      352.19      287.19     48.90 o 
  -9   4   3      355.96      333.77     26.44 o 
  -8   4   3     1375.70     1393.80     99.93 o 
  -7   4   3       33.08       30.55     14.79 o 
  -6   4   3      194.21      176.16     13.68 o 
  -5   4   3     3756.03     4105.44     59.42 o 
  -4   4   3      533.53      559.03     16.87 o 
  -3   4   3      562.88      502.85     15.23 o 
  -2   4   3     1640.54     1547.29     26.88 o 
  -1   4   3      596.60      638.78     15.94 o 
   0   4   3     1964.86     1930.52     53.05 o 
   1   4   3       50.22       39.67     25.82 o 
   2   4   3      234.74      266.51     14.95 o 
   3   4   3     3040.75     3109.95     49.61 o 
   4   4   3     1331.86     1317.53     27.67 o 
   5   4   3      711.84      680.98     20.70 o 
   6   4   3     2166.85     2263.20     47.85 o 
   7   4   3      457.56      402.60     20.68 o 
   8   4   3     1745.56     1791.46     65.46 o 
   9   4   3        1.04      -18.48     18.48 o 
  10   4   3      127.84      108.51     26.13 o 
  11   4   3       39.17       34.36     46.93 o 
  12   4   3        6.19       51.78     33.77 o 
  13   4   3       87.65       81.05     47.09 o 
  14   4   3       74.70       47.63     40.01 o 
  15   4   3       22.27       88.18     64.95 o 
 -15   5   3        5.26      -41.36     51.88 o 
 -14   5   3       72.26       98.01     51.10 o 
 -13   5   3       26.66       45.63     40.12 o 
 -12   5   3        1.16       38.06     33.11 o 
 -11   5   3      878.84      874.09     47.80 o 
 -10   5   3       76.48       69.41     26.54 o 
  -9   5   3      318.44      262.13     45.49 o 
  -8   5   3      680.38      721.80     39.66 o 
  -7   5   3      163.80      126.54     19.49 o 
  -6   5   3      690.62      719.80     41.62 o 
  -5   5   3      862.73      777.44     25.15 o 
  -4   5   3      363.64      371.70     15.76 o 
  -3   5   3      354.35      407.31     14.95 o 
  -2   5   3        9.19        0.00     22.96 o 
  -1   5   3      205.63      188.77     11.14 o 
   0   5   3     1144.18     1206.72     23.46 o 
   1   5   3      618.19      601.28     19.78 o 
   2   5   3        0.41        0.00      9.19 o 
   3   5   3       12.07        5.65      8.40 o 
   4   5   3        7.12       -2.81      8.60 o 
   5   5   3     1348.38     1327.17     62.18 o 
   6   5   3        0.65       -7.05     12.62 o 
   7   5   3      488.87      470.27     30.63 o 
   8   5   3        6.99        9.22     13.15 o 
   9   5   3      410.51      403.71     26.03 o 
  10   5   3      187.17      204.00     65.29 o 
  11   5   3        0.00        4.55     29.06 o 
  12   5   3      123.52      139.70     38.05 o 
  13   5   3       22.09       43.72     58.46 o 
  14   5   3      137.02      103.93     58.63 o 
  15   5   3      213.14      202.88     49.00 o 
 -14   6   3       15.91       24.06     44.50 o 
 -13   6   3       98.60       88.80    138.03 o 
 -12   6   3        6.65       25.66     31.90 o 
 -11   6   3      395.15      359.49     92.76 o 
 -10   6   3       12.10       10.74     43.84 o 
  -9   6   3      689.59      647.89     42.39 o 
  -8   6   3       11.01      -20.13     21.80 o 
  -7   6   3      187.83      201.83     21.66 o 
  -6   6   3        0.61      -17.86     17.86 o 
  -5   6   3      799.68      824.13     29.80 o 
  -4   6   3      299.62      308.68     17.70 o 
  -3   6   3      213.98      220.32     40.12 o 
  -2   6   3     1682.42     1763.59     75.09 o 
  -1   6   3       58.46       57.74     13.82 o 
   0   6   3      916.54      949.33     38.22 o 
   1   6   3      251.99      255.70     29.73 o 
   2   6   3       15.81        3.25     16.07 o 
   3   6   3       50.20       44.72     17.95 o 
   4   6   3       23.18       11.70     10.86 o 
   5   6   3      515.69      551.62     40.47 o 
   6   6   3      324.49      317.47     21.93 o 
   7   6   3     1946.94     1848.66     57.26 o 
   8   6   3      636.46      606.20     58.51 o 
   9   6   3      127.17      146.61     42.39 o 
  10   6   3        2.84      -19.04     29.68 o 
  11   6   3       75.43       35.75     31.04 o 
  12   6   3       15.03      -16.89     27.02 o 
  13   6   3       69.32       17.09     39.11 o 
  14   6   3      136.39       30.41    107.18 o 
 -14   7   3       17.62      -14.09     76.15 o 
 -13   7   3      370.73      340.81     56.05 o 
 -12   7   3      107.15      129.48     58.62 o 
 -11   7   3       22.96       37.93     28.87 o 
 -10   7   3        0.38       29.13     29.68 o 
  -9   7   3      230.52      221.04     33.01 o 
  -8   7   3      167.94      194.11     30.59 o 
  -7   7   3     1014.02     1047.49     44.26 o 
  -6   7   3       15.60        0.00     39.30 o 
  -5   7   3      232.41      194.02     21.63 o 
  -4   7   3      109.39       76.08     43.69 o 
  -3   7   3      202.51      191.65     19.82 o 
  -2   7   3       29.93       34.42     14.61 o 
  -1   7   3      428.57      432.14     17.71 o 
   0   7   3      224.18      232.07     19.49 o 
   1   7   3      300.55      276.91     23.23 o 
   2   7   3      774.80      744.31     40.28 o 
   3   7   3       93.30      107.57     31.99 o 
   4   7   3       77.03       29.05     20.55 o 
   5   7   3     2987.42     3227.71    113.19 o 
   6   7   3      354.21      331.16     26.89 o 
   7   7   3      822.14      842.98     53.72 o 
   8   7   3      211.28      137.91     38.98 o 
   9   7   3      110.20      117.60     32.92 o 
  10   7   3       13.93       55.46     42.22 o 
  11   7   3     1054.85     1187.55     69.30 o 
  12   7   3       10.93       44.10     56.83 o 
  13   7   3       66.35      125.60    126.99 o 
 -12   8   3        1.09      -40.78     40.78 o 
 -11   8   3      146.18       76.25     57.98 o 
 -10   8   3        0.00       32.50     66.57 o 
  -9   8   3       13.51       21.24     51.80 o 
  -8   8   3       10.53      -20.78     26.49 o 
  -7   8   3       91.11      103.22     27.34 o 
  -6   8   3       23.08      -24.63     55.21 o 
  -5   8   3       16.24       28.28     20.95 o 
  -4   8   3      132.94      141.22     75.19 o 
  -3   8   3       37.20       49.49     16.89 o 
  -2   8   3      138.80      162.80     37.68 o 
  -1   8   3      520.31      513.43     24.16 o 
   0   8   3     1085.54     1184.56     38.71 o 
   1   8   3      953.05     1017.54     45.39 o 
   2   8   3      173.78      151.14     23.06 o 
   3   8   3      465.75      490.97     47.12 o 
   4   8   3     1062.05     1062.65     53.81 o 
   5   8   3      137.49      100.63     37.35 o 
   6   8   3       21.03       15.96     38.81 o 
   7   8   3        3.77      -26.00     26.00 o 
   8   8   3       52.98       24.91     30.67 o 
   9   8   3       51.50       34.11     33.37 o 
  10   8   3       50.06      108.84     42.99 o 
  11   8   3       10.72      -11.24     27.54 o 
  12   8   3        3.62      -17.70     63.16 o 
 -11   9   3      125.48      136.12     51.53 o 
 -10   9   3       51.32      -20.56     57.40 o 
  -9   9   3        1.62      -40.26     40.26 o 
  -8   9   3       24.48       14.42     35.25 o 
  -7   9   3       91.21       78.29     36.39 o 
  -6   9   3        0.79       40.65     48.55 o 
  -5   9   3      509.14      551.58     40.36 o 
  -4   9   3      125.13      130.04     38.65 o 
  -3   9   3       98.74      112.30     26.60 o 
  -2   9   3      161.75      153.67     47.42 o 
  -1   9   3        4.26       18.00     34.10 o 
   0   9   3      998.97     1028.87     47.37 o 
   1   9   3      170.77      192.79     27.14 o 
   2   9   3       33.82       33.62     22.37 o 
   3   9   3      282.95      245.73     41.99 o 
   4   9   3      696.93      726.46     53.10 o 
   5   9   3      147.37      118.16     34.31 o 
   6   9   3       36.65       16.16     38.74 o 
   7   9   3      190.55      268.31     44.51 o 
   8   9   3       27.43       41.23     35.72 o 
   9   9   3      286.58      284.96     48.01 o 
  10   9   3       41.77        1.35     43.37 o 
  11   9   3      210.50      150.24     51.70 o 
  -9  10   3       57.89       90.11    108.80 o 
  -8  10   3      169.13      117.22     51.16 o 
  -7  10   3       21.72        0.00     36.74 o 
  -6  10   3        8.99       58.46     40.01 o 
  -5  10   3      750.30      665.72     58.96 o 
  -4  10   3       29.70        6.50     33.47 o 
  -3  10   3       78.34       50.50     32.38 o 
  -2  10   3        5.96        3.12     40.43 o 
  -1  10   3      376.31      334.10     44.11 o 
   0  10   3      257.22      272.89     43.06 o 
   1  10   3       38.25       14.33     35.56 o 
   2  10   3      457.60      449.49     50.31 o 
   3  10   3      658.30      772.67     56.55 o 
   4  10   3        0.49       12.49     27.54 o 
   5  10   3        1.51        6.30     32.75 o 
   6  10   3        0.16       -4.36     42.33 o 
   7  10   3       21.45       14.34     40.15 o 
   8  10   3       29.59       54.38     44.63 o 
   9  10   3      104.73       44.02     49.03 o 
  -7  11   3      142.44       95.40     48.11 o 
  -6  11   3       49.95      109.95     87.69 o 
  -5  11   3       12.53      -22.98     40.03 o 
  -4  11   3      221.29      244.32     50.30 o 
  -3  11   3      216.77      248.88     53.46 o 
  -2  11   3      111.33       48.53     42.39 o 
  -1  11   3      324.71      357.94    128.81 o 
   0  11   3        0.89       26.97     38.97 o 
   1  11   3      202.85      176.71     50.96 o 
   2  11   3       24.48       53.72     41.01 o 
   3  11   3        0.45        9.88     41.10 o 
   4  11   3       23.41       45.31     52.70 o 
   5  11   3        4.56        9.47     45.28 o 
   6  11   3       28.45       79.82     58.27 o 
   7  11   3       20.18       11.45     51.72 o 
  -3  12   3        5.06      -27.69     59.92 o 
  -2  12   3        0.99      -52.12     52.12 o 
  -1  12   3       26.63       24.85     42.30 o 
   0  12   3      145.64       74.20     52.20 o 
   1  12   3        6.67      -10.92     52.79 o 
   2  12   3       23.74        3.73     95.80 o 
 -16   0   4      121.04      207.87     69.18 o 
 -14   0   4      634.01      573.30     84.50 o 
 -12   0   4      756.99      777.29     66.64 o 
 -10   0   4      769.98      706.24     57.55 o 
  -8   0   4       35.96       32.48     16.24 o 
  -6   0   4      685.34      670.47     23.75 o 
  -4   0   4     4224.16     4237.63     74.80 o 
  -2   0   4        4.99       12.99      6.50 o 
   0   0   4     1762.36     1336.31     21.01 o 
   2   0   4     2645.41     2364.50     50.31 o 
   4   0   4     4610.75     4565.97     77.46 o 
   6   0   4     1931.92     2082.81     46.98 o 
   8   0   4       40.96       35.73     19.81 o 
  10   0   4     2405.21     2553.03     80.84 o 
  12   0   4     1952.38     2178.61     79.77 o 
  14   0   4       73.71      145.82     71.45 o 
  16   0   4      180.47      194.89     62.04 o 
 -16   1   4        6.87       87.83     49.35 o 
 -15   1   4       21.39       17.27     34.12 o 
 -14   1   4       89.72       55.79     38.05 o 
 -13   1   4       30.58       28.84     30.96 o 
 -12   1   4       36.94      -22.79     25.15 o 
 -11   1   4        0.21        7.99     47.09 o 
 -10   1   4      420.92      462.74     30.59 o 
  -9   1   4      731.43      703.78     38.04 o 
  -8   1   4      603.45      565.92     29.91 o 
  -7   1   4     3593.23     3828.47     60.22 o 
  -6   1   4       34.69       37.52      9.19 o 
  -5   1   4     2020.30     2077.51     33.81 o 
  -4   1   4      717.59      660.74     14.50 o 
  -3   1   4      388.52      371.55      9.31 o 
  -2   1   4      385.70      369.01     15.29 o 
  -1   1   4     7268.29     6764.03     71.63 o 
   0   1   4     1316.47     1260.15     22.24 o 
   1   1   4    12879.71    12394.07    154.04 o 
   2   1   4      599.55      581.56     17.75 o 
   3   1   4      643.79      585.11     16.60 o 
   4   1   4     4639.95     4650.38    117.45 o 
   5   1   4     4308.55     4311.92     55.60 o 
   6   1   4      924.27      980.52     21.41 o 
   7   1   4      527.01      521.38     17.36 o 
   8   1   4      747.11      731.05     41.30 o 
   9   1   4     1262.37     1345.39     36.12 o 
  10   1   4       19.26      -11.83     14.19 o 
  11   1   4       57.03       45.36     17.14 o 
  12   1   4       19.86       -3.70     27.44 o 
  13   1   4       33.01        4.78     31.18 o 
  14   1   4      397.77      397.36     82.69 o 
  15   1   4      355.85      331.64     50.64 o 
  16   1   4        0.18      -41.92     41.92 o 
 -16   2   4       73.97       98.12     61.88 o 
 -15   2   4       38.87      -59.97     71.12 o 
 -14   2   4       32.32       64.93     55.21 o 
 -13   2   4      196.24      126.39     38.82 o 
 -12   2   4        0.71      -27.41     27.41 o 
 -11   2   4      175.26      186.93     28.77 o 
 -10   2   4      221.97      194.50     24.89 o 
  -9   2   4     1307.76     1346.40     43.27 o 
  -8   2   4       96.41      118.28     17.48 o 
  -7   2   4      658.68      653.90     20.31 o 
  -6   2   4     2725.03     2565.43     41.02 o 
  -5   2   4     1124.41     1052.75     31.59 o 
  -4   2   4      278.55      247.37      9.83 o 
  -3   2   4     1483.71     1448.08     39.17 o 
  -2   2   4     8531.18     8432.41     86.23 o 
  -1   2   4     6495.94     6149.72     67.01 o 
   0   2   4     5175.66     5079.79     98.38 o 
   1   2   4     1147.20     1080.51     18.57 o 
   2   2   4       26.24       19.32      6.89 o 
   3   2   4     6766.71     6886.65     87.06 o 
   4   2   4      195.68      177.55     10.53 o 
   5   2   4     1809.85     1882.42     30.96 o 
   6   2   4     1044.18      996.51     39.55 o 
   7   2   4     1113.56     1140.77     28.54 o 
   8   2   4      919.88      958.68     31.40 o 
   9   2   4       11.23       -5.06     20.37 o 
  10   2   4      416.88      410.90     30.45 o 
  11   2   4      417.03      425.09     39.05 o 
  12   2   4       14.91      -22.91     25.26 o 
  13   2   4      250.56      305.75     38.71 o 
  14   2   4        0.79       24.10     51.80 o 
  15   2   4      122.34      174.12     40.78 o 
  16   2   4      125.44       83.08     48.39 o 
 -16   3   4      117.16       52.25     51.33 o 
 -15   3   4      169.13      134.88     48.35 o 
 -14   3   4        0.66       -4.77     38.92 o 
 -13   3   4      326.58      305.29     86.09 o 
 -12   3   4       29.21       12.61     26.36 o 
 -11   3   4     1662.65     1746.81     62.88 o 
 -10   3   4       38.88       37.13     32.31 o 
  -9   3   4     1216.61     1239.92     46.27 o 
  -8   3   4       34.27       13.43     19.13 o 
  -7   3   4      535.72      533.04     20.23 o 
  -6   3   4        9.55       13.69     12.06 o 
  -5   3   4      133.49      106.26     10.14 o 
  -4   3   4       98.62       79.88      8.84 o 
  -3   3   4     2765.88     2757.67     35.92 o 
  -2   3   4      199.02      237.84     10.59 o 
  -1   3   4      283.89      257.08     10.07 o 
   0   3   4      168.62      191.71      5.55 o 
   1   3   4     2275.73     2262.04     40.15 o 
   2   3   4     2026.02     2038.80     33.45 o 
   3   3   4     4135.72     4098.53     56.27 o 
   4   3   4      402.57      402.07     15.32 o 
   5   3   4       32.37       45.14     10.14 o 
   6   3   4     1874.48     1884.59     35.65 o 
   7   3   4      199.74      201.19     14.05 o 
   8   3   4      191.38      161.53     25.01 o 
   9   3   4      307.37      272.87     25.35 o 
  10   3   4       44.57       10.83     24.03 o 
  11   3   4       11.85        0.86     24.13 o 
  12   3   4      543.91      595.92     46.18 o 
  13   3   4      377.74      442.39     45.90 o 
  14   3   4        2.41      -32.15     32.15 o 
  15   3   4      241.22      231.88     46.66 o 
  16   3   4      174.04       77.39     54.75 o 
 -16   4   4       18.37       22.35     72.74 o 
 -15   4   4      136.79      260.97     48.49 o 
 -14   4   4      524.80      493.66     55.33 o 
 -13   4   4     1032.01      984.04     85.19 o 
 -12   4   4      348.58      373.81     37.36 o 
 -11   4   4      145.70      154.95     38.98 o 
 -10   4   4      202.93      171.67     38.98 o 
  -9   4   4       26.88       32.34     18.50 o 
  -8   4   4      166.68      168.41     24.81 o 
  -7   4   4     1553.53     1577.16     40.87 o 
  -6   4   4     1826.24     1780.11     35.57 o 
  -5   4   4      190.31      178.25     12.10 o 
  -4   4   4     2270.72     2383.23     89.43 o 
  -3   4   4      189.93      185.48     10.14 o 
  -2   4   4      123.32      106.62     17.70 o 
  -1   4   4     3528.22     3512.94     95.21 o 
   0   4   4      707.79      770.99     19.78 o 
   1   4   4    12378.50    12368.31    163.92 o 
   2   4   4     1526.06     1613.53     38.95 o 
   3   4   4      912.19      880.29     30.27 o 
   4   4   4       31.89        9.74      7.86 o 
   5   4   4      732.33      786.86     27.32 o 
   6   4   4       35.71       41.74     10.86 o 
   7   4   4       87.62       92.94     24.20 o 
   8   4   4       18.91      -11.32     11.32 o 
   9   4   4      118.40       94.41     48.56 o 
  10   4   4      503.88      555.84     38.58 o 
  11   4   4      600.03      656.66     64.03 o 
  12   4   4      105.38       94.57     32.00 o 
  13   4   4        7.20       21.99     38.39 o 
  14   4   4       33.30       -0.20     36.99 o 
  15   4   4        0.24        7.90     64.95 o 
 -15   5   4      105.00      155.08     48.54 o 
 -14   5   4        1.23       -2.18     67.87 o 
 -13   5   4       31.72       -9.20     36.05 o 
 -12   5   4       25.29       30.97     27.90 o 
 -11   5   4       11.28        7.41     25.27 o 
 -10   5   4      337.03      289.51     31.68 o 
  -9   5   4        0.18       30.60     29.23 o 
  -8   5   4       42.02       30.61     23.22 o 
  -7   5   4      151.64      138.77     20.45 o 
  -6   5   4      266.17      319.95     47.27 o 
  -5   5   4        3.96        6.78     12.71 o 
  -4   5   4     2433.08     2383.79     42.91 o 
  -3   5   4     1946.85     2083.64     36.27 o 
  -2   5   4     1978.05     1968.10     33.70 o 
  -1   5   4      182.09      137.35     17.87 o 
   0   5   4      454.54      420.31     17.55 o 
   1   5   4      136.37      119.75     12.53 o 
   2   5   4     1526.35     1580.63     35.24 o 
   3   5   4      566.75      623.60     18.39 o 
   4   5   4     1087.79     1112.28     30.26 o 
   5   5   4      554.65      514.99     77.86 o 
   6   5   4       93.68       75.32     14.74 o 
   7   5   4      696.81      620.03     29.58 o 
   8   5   4      123.69      102.75     17.64 o 
   9   5   4      350.15      277.26     55.56 o 
  10   5   4     2031.21     2116.33     76.09 o 
  11   5   4       11.35       27.74     28.53 o 
  12   5   4        3.39       29.18     30.83 o 
  13   5   4       51.99       48.55     38.81 o 
  14   5   4       23.95       45.47     39.27 o 
  15   5   4        3.78       16.73     46.02 o 
 -14   6   4      213.38      343.66     65.77 o 
 -13   6   4      200.03      179.50     53.69 o 
 -12   6   4        6.61       -5.74     29.82 o 
 -11   6   4      364.45      301.69     68.23 o 
 -10   6   4        7.19       11.11     25.03 o 
  -9   6   4      497.71      486.80     36.65 o 
  -8   6   4       23.45       60.64     24.03 o 
  -7   6   4       10.85       32.24     19.32 o 
  -6   6   4      661.02      670.09     32.18 o 
  -5   6   4       49.19       41.00     13.21 o 
  -4   6   4      126.18      108.27     17.70 o 
  -3   6   4      727.42      735.02     26.56 o 
  -2   6   4      201.98      223.31     17.55 o 
  -1   6   4      639.94      663.08     23.58 o 
   0   6   4     1246.55     1283.79     41.21 o 
   1   6   4      186.49      180.74     19.36 o 
   2   6   4      188.52      191.44     19.46 o 
   3   6   4      397.26      406.54     27.95 o 
   4   6   4      451.05      463.21     21.77 o 
   5   6   4       56.64       31.40     13.21 o 
   6   6   4      497.62      490.20     31.36 o 
   7   6   4      650.66      625.15     31.97 o 
   8   6   4      371.15      322.42     24.45 o 
   9   6   4      193.64      205.69     58.79 o 
  10   6   4       47.70       74.44     34.56 o 
  11   6   4      257.16      240.08     38.16 o 
  12   6   4      115.94      147.22     41.45 o 
  13   6   4       20.01      -17.67     34.31 o 
  14   6   4       44.29      125.43     53.73 o 
 -13   7   4       15.77        1.58     38.92 o 
 -12   7   4        1.40      -30.43     30.43 o 
 -11   7   4       92.80       69.17     35.73 o 
 -10   7   4      212.54      119.86     31.09 o 
  -9   7   4       38.44       73.66     23.70 o 
  -8   7   4       88.09      100.29     24.09 o 
  -7   7   4       44.00       35.50     34.26 o 
  -6   7   4      261.49      291.96     26.04 o 
  -5   7   4      447.08      455.99     25.66 o 
  -4   7   4       39.45       49.79     16.89 o 
  -3   7   4       84.10      125.03     17.66 o 
  -2   7   4       56.82       46.05     14.45 o 
  -1   7   4       47.35       51.52      9.58 o 
   0   7   4       66.21       56.30     30.69 o 
   1   7   4       15.03       24.08     15.49 o 
   2   7   4       11.19       23.79     16.24 o 
   3   7   4     2199.67     2286.11     76.58 o 
   4   7   4       35.35       40.85     19.55 o 
   5   7   4      511.06      537.47     24.90 o 
   6   7   4      286.00      269.84     25.82 o 
   7   7   4       36.64      -19.47     21.96 o 
   8   7   4     1401.53     1427.65     73.36 o 
   9   7   4      148.85      129.14     31.17 o 
  10   7   4      158.37      115.98     38.05 o 
  11   7   4       15.25      -21.10     34.44 o 
  12   7   4        0.35      -40.03     40.03 o 
  13   7   4       67.86       17.62     54.23 o 
 -12   8   4        9.59       20.52    100.67 o 
 -11   8   4      187.12      176.00     43.53 o 
 -10   8   4      133.31      145.48     38.98 o 
  -9   8   4        0.21       14.78     40.43 o 
  -8   8   4       35.60       36.55     27.21 o 
  -7   8   4      602.44      686.46     43.77 o 
  -6   8   4        0.03      -20.02     20.02 o 
  -5   8   4      466.05      502.79     34.35 o 
  -4   8   4        7.31       -2.94     25.03 o 
  -3   8   4      175.14      174.76     21.49 o 
  -2   8   4        9.14       19.49     14.52 o 
  -1   8   4       12.90       24.63     47.09 o 
   0   8   4      207.02      242.49     51.65 o 
   1   8   4      325.72      315.85     71.32 o 
   2   8   4      379.85      394.09     44.35 o 
   3   8   4        1.97      -11.62     21.96 o 
   4   8   4      379.18      329.35     39.15 o 
   5   8   4      255.33      267.23     33.45 o 
   6   8   4        0.17       36.30     32.31 o 
   7   8   4       78.23       62.99     44.17 o 
   8   8   4       18.27       -7.59     28.53 o 
   9   8   4      215.94      195.48     41.70 o 
  10   8   4      330.33      413.40     50.53 o 
  11   8   4       15.73      -16.54     79.56 o 
  12   8   4       38.88       14.37     47.60 o 
 -11   9   4       88.65       88.64     56.26 o 
 -10   9   4       10.78      -17.13     38.07 o 
  -9   9   4        9.53       43.63     43.52 o 
  -8   9   4      348.88      458.48     59.29 o 
  -7   9   4      161.89      156.69     41.75 o 
  -6   9   4        2.33        6.49     37.35 o 
  -5   9   4        1.44        0.82     26.66 o 
  -4   9   4      182.89      205.34     30.86 o 
  -3   9   4      506.44      512.11     34.72 o 
  -2   9   4      137.64       76.94     25.84 o 
  -1   9   4      955.83     1059.52     50.73 o 
   0   9   4      264.39      289.65     49.38 o 
   1   9   4      937.82     1102.24     54.52 o 
   2   9   4      216.70      190.81     28.02 o 
   3   9   4       17.44        1.41     26.56 o 
   4   9   4        6.37       10.45     33.34 o 
   5   9   4       54.57       14.61     33.78 o 
   6   9   4      182.63      201.16     45.90 o 
   7   9   4      331.38      330.15     46.78 o 
   8   9   4        7.54      -11.53     33.47 o 
   9   9   4      286.98      245.56     64.79 o 
  10   9   4      194.78      184.66     57.29 o 
  11   9   4      127.61       73.48     76.00 o 
  -9  10   4       34.04       66.40    103.76 o 
  -8  10   4      178.56       51.25     89.49 o 
  -7  10   4        0.00       -3.88     27.08 o 
  -6  10   4      140.62      143.37     41.84 o 
  -5  10   4        0.15      -22.53     32.69 o 
  -4  10   4       29.19       35.01     33.26 o 
  -3  10   4        3.15       43.87     32.15 o 
  -2  10   4       69.40       82.25     35.82 o 
  -1  10   4        3.90        1.27     29.96 o 
   0  10   4      512.35      507.39     48.92 o 
   1  10   4      145.12      127.78     27.74 o 
   2  10   4       15.39       -2.67     30.29 o 
   3  10   4       90.81       66.80     30.92 o 
   4  10   4       37.21       62.96     39.75 o 
   5  10   4       74.07       99.28     36.86 o 
   6  10   4       70.22       63.90     40.92 o 
   7  10   4      252.05      314.50     55.19 o 
   8  10   4        2.86        5.47     62.79 o 
   9  10   4       14.13       14.92     60.08 o 
  -7  11   4       61.59       59.65     42.42 o 
  -6  11   4       85.00       97.97     62.01 o 
  -5  11   4      216.64      172.88     90.79 o 
  -4  11   4        0.39      -36.74     36.74 o 
  -3  11   4       34.22       62.97     51.14 o 
  -2  11   4      133.36      138.82     45.49 o 
  -1  11   4        1.18      -36.74     36.74 o 
   0  11   4      133.65       75.32     48.39 o 
   1  11   4        7.92       -9.68     38.92 o 
   2  11   4       15.59       -9.74     50.59 o 
   3  11   4      173.69      138.38     45.80 o 
   4  11   4       81.14       99.83     48.89 o 
   5  11   4        0.69      -16.55     52.29 o 
   6  11   4       26.86      132.90    110.09 o 
  -2  12   4        1.42      -47.59     57.78 o 
  -1  12   4       76.78       55.37     50.53 o 
   0  12   4      238.98      190.56     59.78 o 
   1  12   4       29.61        3.26     30.80 o 
   2  12   4        8.66       43.31     53.47 o 
 -15   0   5      105.74      126.02     52.62 o 
 -13   0   5       52.68       32.48     45.47 o 
 -11   0   5       39.50       48.39     15.91 o 
  -9   0   5       10.18       12.99     28.90 o 
  -7   0   5      312.11      330.82     18.52 o 
  -5   0   5     5917.38     6159.92     99.36 o 
  -3   0   5     1007.27      947.01     21.19 o 
  -1   0   5    10262.91     9987.17    128.46 o 
   1   0   5      145.51      143.31      6.82 o 
   3   0   5      791.45      781.90     19.21 o 
   5   0   5      678.01      661.71     23.42 o 
   7   0   5      335.51      322.37     20.47 o 
   9   0   5     1284.93     1345.40     45.89 o 
  11   0   5     3652.64     3913.99    114.25 o 
  13   0   5       92.00      123.42     48.07 o 
  15   0   5      322.11      345.33     74.07 o 
 -16   1   5       59.15       69.80     41.22 o 
 -15   1   5       27.16      -40.69     69.66 o 
 -14   1   5       49.66       99.22     41.11 o 
 -13   1   5      151.50      158.92     40.04 o 
 -12   1   5       31.95        2.83     71.61 o 
 -11   1   5        6.98        8.03     29.39 o 
 -10   1   5       85.07       68.21     21.18 o 
  -9   1   5      790.83      759.16     35.32 o 
  -8   1   5     1238.05     1290.33     33.26 o 
  -7   1   5      422.16      433.91     27.47 o 
  -6   1   5      840.19      814.48     19.52 o 
  -5   1   5     2093.26     2074.87     29.44 o 
  -4   1   5      142.76      148.61      7.73 o 
  -3   1   5      913.08      940.55     16.00 o 
  -2   1   5     3718.59     3434.31     35.54 o 
  -1   1   5       22.54       21.30      5.03 o 
   0   1   5     2166.40     1976.38     23.20 o 
   1   1   5     3811.23     3664.93     50.12 o 
   2   1   5     2891.45     2671.87     41.54 o 
   3   1   5      758.13      797.92     14.74 o 
   4   1   5     2586.54     2443.71     39.59 o 
   5   1   5      615.55      601.33     15.86 o 
   6   1   5      172.03      179.34     12.30 o 
   7   1   5        5.37       11.70     10.86 o 
   8   1   5       55.20       29.41     12.56 o 
   9   1   5       17.17       24.33     13.62 o 
  10   1   5      449.97      469.85     27.95 o 
  11   1   5       21.74       -8.34     17.32 o 
  12   1   5        0.02       24.62     21.67 o 
  13   1   5      293.90      362.37     41.29 o 
  14   1   5        0.88      -40.73     40.73 o 
  15   1   5      212.82      226.23     45.83 o 
  16   1   5       24.84       17.45     97.43 o 
 -16   2   5       25.68      -26.35     41.01 o 
 -15   2   5        8.04      -55.21     55.21 o 
 -14   2   5       52.07       72.62     89.31 o 
 -13   2   5      282.68      251.32     49.87 o 
 -12   2   5      166.97      148.86     30.59 o 
 -11   2   5     1091.62     1170.58     49.62 o 
 -10   2   5       27.89       34.00     19.42 o 
  -9   2   5       54.90       48.42     35.56 o 
  -8   2   5       60.92       43.12     16.16 o 
  -7   2   5     1748.90     1915.11     33.40 o 
  -6   2   5     1035.08     1010.54     25.39 o 
  -5   2   5     1885.28     1833.22     36.87 o 
  -4   2   5     5266.07     5328.61     59.19 o 
  -3   2   5     1563.26     1599.19     22.62 o 
  -2   2   5      106.72       97.14      7.12 o 
  -1   2   5     4866.76     4765.21     53.08 o 
   0   2   5     2010.91     1880.19     26.09 o 
   1   2   5     4720.42     4549.41     77.45 o 
   2   2   5        9.02        8.12      4.59 o 
   3   2   5     1775.43     1788.41     26.66 o 
   4   2   5     1987.67     2076.70     31.14 o 
   5   2   5       85.16       73.04      8.95 o 
   6   2   5      273.66      244.77     14.94 o 
   7   2   5      193.43      193.14     17.29 o 
   8   2   5      166.83      153.18     18.19 o 
   9   2   5        7.89        5.43     34.10 o 
  10   2   5        5.83      -20.71     30.69 o 
  11   2   5      112.42      126.63     28.43 o 
  12   2   5       17.51       34.21     53.42 o 
  13   2   5      978.51      992.63     58.37 o 
  14   2   5      529.40      594.33     60.88 o 
  15   2   5        6.82       11.09     74.53 o 
  16   2   5      152.03      105.84     55.54 o 
 -16   3   5       63.87       66.61     50.50 o 
 -15   3   5        5.37       -3.38     50.01 o 
 -14   3   5      340.41      288.50     49.26 o 
 -13   3   5      377.17      372.72     44.34 o 
 -12   3   5      257.98      273.47     34.44 o 
 -11   3   5        6.85        8.20     24.13 o 
 -10   3   5       10.60      -11.70     24.36 o 
  -9   3   5      281.74      307.51     27.14 o 
  -8   3   5       48.72       72.47     17.95 o 
  -7   3   5      135.82      119.86     10.48 o 
  -6   3   5       75.58       86.69      9.99 o 
  -5   3   5      183.13      191.16     11.59 o 
  -4   3   5       13.52        9.33      7.96 o 
  -3   3   5       35.39       33.26      7.00 o 
  -2   3   5      256.04      235.14      8.73 o 
  -1   3   5     2986.81     2952.53     37.13 o 
   0   3   5     3076.05     2949.15     41.70 o 
   1   3   5     4901.69     5128.04     63.19 o 
   2   3   5     1936.55     1948.99     33.65 o 
   3   3   5       64.21       70.51      8.12 o 
   4   3   5     5522.50     5660.60     72.48 o 
   5   3   5      370.01      414.75     23.40 o 
   6   3   5     1190.68     1228.91     28.76 o 
   7   3   5      373.22      386.34     19.17 o 
   8   3   5       31.46       20.98     15.75 o 
   9   3   5      531.72      503.39     32.00 o 
  10   3   5     1735.80     1955.25    133.64 o 
  11   3   5      249.74      217.00     29.52 o 
  12   3   5       29.70       61.91     30.12 o 
  13   3   5      164.50      187.05     45.08 o 
  14   3   5        4.51        9.94     27.44 o 
  15   3   5       29.61       60.06     48.55 o 
 -16   4   5       73.80       96.61     84.28 o 
 -15   4   5       44.00       13.46     40.47 o 
 -14   4   5       27.78       59.35     69.50 o 
 -13   4   5       37.95       11.55     30.51 o 
 -12   4   5       11.12       20.11     28.17 o 
 -11   4   5      150.04      190.89     31.25 o 
 -10   4   5       16.35       26.12     37.35 o 
  -9   4   5      238.21      272.34     42.07 o 
  -8   4   5      126.33      139.79     12.07 o 
  -7   4   5      547.39      562.55     40.96 o 
  -6   4   5      885.85      978.25     29.00 o 
  -5   4   5       16.67       11.21     10.30 o 
  -4   4   5      203.49      221.15     22.26 o 
  -3   4   5      601.44      647.00     17.36 o 
  -2   4   5      174.81      156.30     13.48 o 
  -1   4   5     2722.37     2780.51     57.05 o 
   0   4   5     1215.53     1217.12     23.84 o 
   1   4   5      259.43      246.81     11.48 o 
   2   4   5      658.89      676.32     20.93 o 
   3   4   5     2574.17     2830.70     88.03 o 
   4   4   5       47.23       39.26     22.57 o 
   5   4   5       22.19       16.99     12.71 o 
   6   4   5       95.44       68.19     12.53 o 
   7   4   5      218.90      211.28     26.31 o 
   8   4   5       17.95       44.23     14.65 o 
   9   4   5     1012.59      931.89     38.10 o 
  10   4   5       42.12       14.92     56.83 o 
  11   4   5       51.45       61.25     29.07 o 
  12   4   5       20.32       23.06     28.87 o 
  13   4   5      258.74      204.26     45.10 o 
  14   4   5       65.89       89.08     41.15 o 
  15   4   5      335.73      339.24     60.08 o 
 -15   5   5        1.13      -32.23     56.51 o 
 -14   5   5       23.42       71.68     37.63 o 
 -13   5   5       18.45       53.40     45.47 o 
 -12   5   5      163.94      118.72     30.61 o 
 -11   5   5      213.45      170.32     81.70 o 
 -10   5   5        0.16        3.25     24.33 o 
  -9   5   5      464.30      451.27     19.41 o 
  -8   5   5        0.60      -17.78     17.78 o 
  -7   5   5      414.29      466.71     29.25 o 
  -6   5   5      216.53      197.48     15.32 o 
  -5   5   5      127.56       94.94     15.42 o 
  -4   5   5      876.72      943.04     52.05 o 
  -3   5   5     2938.09     2918.18     47.46 o 
  -2   5   5      976.19      933.86     20.60 o 
  -1   5   5     4777.59     5045.48     70.38 o 
   0   5   5      329.93      321.64     15.96 o 
   1   5   5      440.25      459.39     41.28 o 
   2   5   5      577.75      534.31     24.02 o 
   3   5   5      179.90      182.96      8.48 o 
   4   5   5     2200.02     2352.19     58.04 o 
   5   5   5      569.44      542.68     24.21 o 
   6   5   5      452.96      487.71     25.79 o 
   7   5   5      449.94      431.11     22.24 o 
   8   5   5     2097.74     2096.06     97.24 o 
   9   5   5      270.76      175.13     56.69 o 
  10   5   5      246.38      238.02     32.10 o 
  11   5   5       91.54       96.77     33.61 o 
  12   5   5       23.10      -29.82     29.82 o 
  13   5   5      180.55      107.31     35.52 o 
  14   5   5       77.33       58.67    103.60 o 
 -14   6   5       41.42       38.11     42.21 o 
 -13   6   5       58.26       27.57     50.18 o 
 -12   6   5        3.53       -7.26     31.04 o 
 -11   6   5      437.26      402.12     84.80 o 
 -10   6   5       16.55       11.05     27.32 o 
  -9   6   5      235.78      226.79     27.10 o 
  -8   6   5       21.14       58.44     25.09 o 
  -7   6   5       11.88       67.41     23.38 o 
  -6   6   5       12.81       24.94     17.46 o 
  -5   6   5       14.56       39.80     15.75 o 
  -4   6   5        4.86        3.74     11.49 o 
  -3   6   5       30.86       13.26     11.89 o 
  -2   6   5      157.65      165.38     19.65 o 
  -1   6   5      173.51      189.47     11.92 o 
   0   6   5     3614.25     3802.81     75.70 o 
   1   6   5     1260.79     1186.59     37.64 o 
   2   6   5      462.60      481.43     27.30 o 
   3   6   5       36.08       45.63     16.87 o 
   4   6   5        3.01        1.56      9.74 o 
   5   6   5     1081.16     1125.68     36.47 o 
   6   6   5      452.04      446.96     54.60 o 
   7   6   5     1215.21     1151.16     41.89 o 
   8   6   5        7.84      -16.40     16.40 o 
   9   6   5      413.64      366.52     48.58 o 
  10   6   5       50.52       31.42     38.07 o 
  11   6   5        8.45       -2.69     29.73 o 
  12   6   5       13.64        9.06     43.84 o 
  13   6   5       15.35       41.81     42.13 o 
  14   6   5       15.43      -79.27     85.12 o 
 -13   7   5       47.90       41.97     51.64 o 
 -12   7   5      152.14      227.16     98.90 o 
 -11   7   5       33.91        0.00     34.91 o 
 -10   7   5        4.88       41.96     52.12 o 
  -9   7   5        0.36        7.52     42.38 o 
  -8   7   5        5.35        0.15     24.26 o 
  -7   7   5      352.12      438.41     33.53 o 
  -6   7   5        8.13       40.00     21.67 o 
  -5   7   5       24.38       29.69     32.48 o 
  -4   7   5      697.74      743.36     44.05 o 
  -3   7   5        3.39      -11.89     11.89 o 
  -2   7   5       33.95       16.26     11.87 o 
  -1   7   5        0.96        3.90      6.30 o 
   0   7   5       56.35       41.34     15.91 o 
   1   7   5      128.61      138.01     19.98 o 
   2   7   5       31.36        0.76     22.41 o 
   3   7   5      958.12      898.97     40.32 o 
   4   7   5      241.00      231.13     32.00 o 
   5   7   5       12.49      -11.37     21.11 o 
   6   7   5      514.94      486.18     35.57 o 
   7   7   5      744.55      706.03    113.94 o 
   8   7   5       33.53       38.91     43.68 o 
   9   7   5      134.19       86.61     50.34 o 
  10   7   5        5.70       16.16     42.21 o 
  11   7   5      349.80      350.80     45.19 o 
  12   7   5       87.66       95.54     47.46 o 
  13   7   5        7.78       49.48     71.45 o 
 -12   8   5       11.90      -10.50     58.13 o 
 -11   8   5      186.11      219.05     39.42 o 
 -10   8   5        0.03       20.00     37.35 o 
  -9   8   5       67.68       35.26     30.24 o 
  -8   8   5       86.02       89.09     29.75 o 
  -7   8   5      181.32      161.14     30.90 o 
  -6   8   5      642.51      615.27     40.75 o 
  -5   8   5      471.85      476.04     38.83 o 
  -4   8   5       20.72       21.75     21.18 o 
  -3   8   5      412.29      427.11     61.58 o 
  -2   8   5        5.98       -0.53     18.93 o 
  -1   8   5     1058.32     1012.49     41.57 o 
   0   8   5        4.58       -2.21     25.98 o 
   1   8   5       15.98       22.69     16.46 o 
   2   8   5     1420.18     1452.94     67.68 o 
   3   8   5      302.58      352.00     65.30 o 
   4   8   5       12.96       -2.94     21.86 o 
   5   8   5        2.09       50.25     31.95 o 
   6   8   5       35.53       71.52     28.76 o 
   7   8   5       40.05       55.16     28.66 o 
   8   8   5      461.13      517.08     49.55 o 
   9   8   5       16.54      -45.72     45.72 o 
  10   8   5        9.72       56.15     40.43 o 
  11   8   5        4.86       32.11     71.28 o 
  12   8   5       10.16       58.06     51.47 o 
 -11   9   5       57.27      110.62     48.22 o 
 -10   9   5       12.17        4.22     37.27 o 
  -9   9   5        0.58       43.61     41.41 o 
  -8   9   5        2.97       11.45    111.88 o 
  -7   9   5      127.32      145.56     34.72 o 
  -6   9   5      252.67      240.84     33.94 o 
  -5   9   5        3.73       64.15     27.78 o 
  -4   9   5       82.50      131.32     30.74 o 
  -3   9   5      181.75      191.51     30.59 o 
  -2   9   5       16.48      -17.78     25.03 o 
  -1   9   5       11.96      -10.18     22.73 o 
   0   9   5       96.07       96.47     30.85 o 
   1   9   5       22.33       -1.55     23.08 o 
   2   9   5        7.18       -5.65     25.74 o 
   3   9   5        0.03       10.95     22.89 o 
   4   9   5      224.72      188.94     34.11 o 
   5   9   5      275.52      220.83     92.42 o 
   6   9   5      229.44      227.95     53.11 o 
   7   9   5      169.32      187.62     66.91 o 
   8   9   5        0.02       13.86     59.75 o 
   9   9   5        0.29      -43.48     46.62 o 
  10   9   5        7.71       34.50     44.98 o 
  -9  10   5       12.03       40.96    149.39 o 
  -8  10   5       16.37       29.92     40.38 o 
  -7  10   5       33.69       66.64     60.08 o 
  -6  10   5        2.61        9.75     34.56 o 
  -5  10   5       96.62      115.02     36.53 o 
  -4  10   5        2.14       -4.04     26.49 o 
  -3  10   5       33.23        6.43     50.01 o 
  -2  10   5      204.57      140.19     39.11 o 
  -1  10   5       10.44        8.44     42.22 o 
   0  10   5      471.67      484.15     43.16 o 
   1  10   5       38.87       45.74     24.81 o 
   2  10   5      248.58      204.82     34.87 o 
   3  10   5       71.96       82.12     27.86 o 
   4  10   5       24.02       20.18     26.67 o 
   5  10   5        6.25       74.37     36.97 o 
   6  10   5       17.99       36.45     44.79 o 
   7  10   5       91.97      149.00     52.13 o 
   8  10   5        6.80      -37.75     45.81 o 
   9  10   5        5.29      -62.28     63.03 o 
  -7  11   5       89.00      123.72     48.29 o 
  -6  11   5       63.76       18.55     52.14 o 
  -5  11   5      102.86       40.58     50.52 o 
  -4  11   5       21.34       20.73     71.12 o 
  -3  11   5        6.23        6.02     51.51 o 
  -2  11   5        1.73      -27.40     35.77 o 
  -1  11   5      199.36      222.31     47.02 o 
   0  11   5      236.33      283.69     47.59 o 
   1  11   5       65.64       44.48     74.86 o 
   2  11   5      212.69      127.70     47.56 o 
   3  11   5        0.28       11.20     50.01 o 
   4  11   5        9.07       19.66     50.93 o 
   5  11   5       58.54       34.85     71.12 o 
   6  11   5      112.12      115.68     84.12 o 
  -1  12   5      257.93      231.97     58.58 o 
   0  12   5       23.53       47.01     52.90 o 
   1  12   5      100.92       25.93     69.50 o 
 -16   0   6       19.12        0.00     32.48 o 
 -14   0   6      574.36      573.25     68.24 o 
 -12   0   6      501.09      586.90     68.89 o 
 -10   0   6     1590.53     1559.14     54.04 o 
  -8   0   6      133.88      123.44     16.57 o 
  -6   0   6     2037.23     2146.11     42.42 o 
  -4   0   6     1019.45     1065.85     26.06 o 
  -2   0   6      225.22      233.37     10.40 o 
   0   0   6       12.31        6.50      3.25 o 
   2   0   6     3021.50     2760.45     48.26 o 
   4   0   6      546.82      621.22     19.84 o 
   6   0   6     1138.22     1121.88     34.51 o 
   8   0   6       68.07       58.46     19.16 o 
  10   0   6        3.28        6.49     22.73 o 
  12   0   6      157.81      158.51     33.13 o 
  14   0   6      136.59      139.01     61.71 o 
  16   0   6      229.25      273.18     75.36 o 
 -16   1   6       38.49       14.39     41.17 o 
 -15   1   6      167.58      171.88     68.05 o 
 -14   1   6        6.75       18.89     26.36 o 
 -13   1   6     1670.16     1721.75     73.40 o 
 -12   1   6       70.34       59.85     27.33 o 
 -11   1   6      606.41      604.85     61.92 o 
 -10   1   6      577.82      540.37     43.56 o 
  -9   1   6     1006.58      959.13     34.96 o 
  -8   1   6      312.68      274.46     47.28 o 
  -7   1   6      589.48      598.86     16.67 o 
  -6   1   6      501.99      534.53     13.10 o 
  -5   1   6       23.58       24.36      6.89 o 
  -4   1   6      754.90      771.56     14.50 o 
  -3   1   6     1124.74     1152.04     19.24 o 
  -2   1   6      118.28      125.30      5.46 o 
  -1   1   6    13596.92    13275.12    126.30 o 
   0   1   6       38.03       28.58      6.66 o 
   1   1   6      729.65      610.57     11.86 o 
   2   1   6       11.12       20.19      6.33 o 
   3   1   6     1969.15     1916.94     28.30 o 
   4   1   6      878.19      949.25     17.38 o 
   5   1   6     1189.65     1190.02     22.22 o 
   6   1   6     1056.60     1004.85     41.66 o 
   7   1   6      168.12      189.49     14.94 o 
   8   1   6       18.26       31.93     12.97 o 
   9   1   6      145.22      166.71     17.06 o 
  10   1   6      132.98      120.79     22.41 o 
  11   1   6      301.91      294.08     23.87 o 
  12   1   6     1429.90     1585.43     59.05 o 
  13   1   6     1164.29     1096.12     62.70 o 
  14   1   6       61.56       18.06     27.91 o 
  15   1   6        1.48       11.97     36.77 o 
  16   1   6       76.31       42.72     53.43 o 
 -16   2   6        0.89       42.07     43.48 o 
 -15   2   6        3.32       72.35     53.42 o 
 -14   2   6      186.70      189.42     42.32 o 
 -13   2   6        8.56       30.14     33.98 o 
 -12   2   6       40.06       27.40     27.42 o 
 -11   2   6       15.17       31.76     22.47 o 
 -10   2   6      451.81      481.68     34.15 o 
  -9   2   6      158.01      150.14     32.16 o 
  -8   2   6        0.53       11.34     18.44 o 
  -7   2   6     1502.15     1523.81     31.55 o 
  -6   2   6     2272.34     2484.26     38.10 o 
  -5   2   6        1.93       -7.49      9.33 o 
  -4   2   6     3732.29     3687.43     52.15 o 
  -3   2   6      251.74      262.72     25.84 o 
  -2   2   6     1786.80     1690.83     23.21 o 
  -1   2   6     1009.45      948.42     14.98 o 
   0   2   6     3367.26     3258.92     43.71 o 
   1   2   6     1141.37     1095.26     20.91 o 
   2   2   6      180.26      195.81      9.59 o 
   3   2   6     3380.17     3409.05     46.67 o 
   4   2   6      310.15      274.09     12.54 o 
   5   2   6      119.23      123.77      9.99 o 
   6   2   6       34.39       38.11     10.14 o 
   7   2   6       56.59       70.20     16.07 o 
   8   2   6       46.78       32.26     13.66 o 
   9   2   6      258.97      258.73     48.73 o 
  10   2   6      370.71      364.66     56.86 o 
  11   2   6      282.23      277.87     33.45 o 
  12   2   6      145.53      111.58     40.28 o 
  13   2   6      581.31      632.26     79.78 o 
  14   2   6        9.68      -38.34     60.08 o 
  15   2   6        1.47       -6.01     27.99 o 
  16   2   6      141.66       99.79     51.06 o 
 -16   3   6       20.83        3.67     51.52 o 
 -15   3   6        0.85      -19.81     41.31 o 
 -14   3   6        8.43        2.66     34.26 o 
 -13   3   6        1.96      -39.51     39.51 o 
 -12   3   6      643.01      730.50     49.57 o 
 -11   3   6      213.75      203.14     29.22 o 
 -10   3   6      238.21      203.61     26.56 o 
  -9   3   6      466.27      410.32     32.34 o 
  -8   3   6       98.07       56.49     24.36 o 
  -7   3   6      821.18      812.91     29.27 o 
  -6   3   6       19.72        8.10      9.30 o 
  -5   3   6       16.48       11.37      9.19 o 
  -4   3   6        2.02      -17.49     24.19 o 
  -3   3   6      214.35      186.13      9.76 o 
  -2   3   6      772.86      693.31     16.60 o 
  -1   3   6     2303.32     2389.42     31.66 o 
   0   3   6     2966.53     2924.54     39.36 o 
   1   3   6     5717.83     5715.15     72.87 o 
   2   3   6     1253.43     1309.84     26.26 o 
   3   3   6      225.86      195.01     11.26 o 
   4   3   6      960.07      968.69     30.10 o 
   5   3   6     4248.13     4396.78     60.21 o 
   6   3   6        2.20       18.97     10.81 o 
   7   3   6      167.45      165.70     28.26 o 
   8   3   6      129.07      104.04     25.50 o 
   9   3   6     1974.67     2052.12     63.30 o 
  10   3   6     2722.94     3064.59     91.55 o 
  11   3   6      332.70      320.48     38.01 o 
  12   3   6       39.15       92.27     37.51 o 
  13   3   6        0.84        5.41     26.43 o 
  14   3   6      104.76       91.90     55.38 o 
  15   3   6       16.74       19.76    139.16 o 
 -15   4   6       85.83       61.38     47.04 o 
 -14   4   6      184.60      171.19     43.53 o 
 -13   4   6       13.78       27.23     28.01 o 
 -12   4   6        9.35      -29.55     35.72 o 
 -11   4   6      137.72      164.24     50.35 o 
 -10   4   6        0.47       -9.84     26.14 o 
  -9   4   6      174.66      202.06     48.73 o 
  -8   4   6      321.71      298.89     24.21 o 
  -7   4   6        6.41        7.18     10.75 o 
  -6   4   6      215.69      217.99     18.25 o 
  -5   4   6       83.77       73.78      9.83 o 
  -4   4   6      245.50      242.45     17.87 o 
  -3   4   6       14.48       12.06      7.79 o 
  -2   4   6     1129.36     1200.14     21.90 o 
  -1   4   6      126.38      119.87      7.80 o 
   0   4   6      285.49      282.30     14.46 o 
   1   4   6     1990.50     2124.43     38.89 o 
   2   4   6     1899.96     2051.06     36.37 o 
   3   4   6        8.69        8.03     13.15 o 
   4   4   6     1542.68     1617.21     31.92 o 
   5   4   6        0.12       -0.50     11.37 o 
   6   4   6      389.27      349.98     18.20 o 
   7   4   6       25.94       23.81     20.95 o 
   8   4   6        6.37       -6.69     21.11 o 
   9   4   6      221.29      160.33     45.48 o 
  10   4   6     1576.12     1593.35     62.72 o 
  11   4   6      383.85      299.50     35.43 o 
  12   4   6      243.05      228.72     37.41 o 
  13   4   6        5.39      -37.25     51.96 o 
  14   4   6        1.24       56.23     41.01 o 
  15   4   6       95.05       80.84     81.52 o 
 -15   5   6       66.46      104.00     44.84 o 
 -14   5   6        0.50       23.03     69.82 o 
 -13   5   6        5.87       12.13     26.49 o 
 -12   5   6      125.97      162.24     33.78 o 
 -11   5   6       13.02       44.05     27.15 o 
 -10   5   6       81.29       48.67     25.10 o 
  -9   5   6       42.73       32.53     11.62 o 
  -8   5   6        4.75       -0.59     11.28 o 
  -7   5   6        0.68       -1.50     13.77 o 
  -6   5   6      506.24      454.71     23.40 o 
  -5   5   6      109.14       89.13     14.20 o 
  -4   5   6     2744.34     2836.78     51.11 o 
  -3   5   6     2002.34     2206.65     51.18 o 
  -2   5   6      655.43      605.04     30.40 o 
  -1   5   6       31.07       34.44      6.27 o 
   0   5   6     1048.77      984.91     35.80 o 
   1   5   6      325.45      320.82     24.53 o 
   2   5   6       20.78       43.08     12.99 o 
   3   5   6      103.39       90.58     13.66 o 
   4   5   6      495.87      521.00     18.72 o 
   5   5   6      838.36      869.35     28.50 o 
   6   5   6      594.29      578.26     24.97 o 
   7   5   6      693.07      637.53     24.99 o 
   8   5   6     1470.15     1451.13     44.78 o 
   9   5   6      121.13       87.76     19.32 o 
  10   5   6      178.14      175.13     30.48 o 
  11   5   6      139.41      126.33     45.31 o 
  12   5   6      301.70      281.58     44.02 o 
  13   5   6      257.30      291.39     48.12 o 
  14   5   6        3.66      -43.62     43.62 o 
 -14   6   6      112.44       65.11     56.68 o 
 -13   6   6        0.02      -30.35     30.35 o 
 -12   6   6      348.78      343.76     44.75 o 
 -11   6   6       29.01       36.50     83.14 o 
 -10   6   6      205.28      201.29     32.85 o 
  -9   6   6      945.34      939.47     38.64 o 
  -8   6   6        0.06        3.63     23.55 o 
  -7   6   6       29.57       23.76     22.57 o 
  -6   6   6       76.71       91.37     17.25 o 
  -5   6   6       85.61       87.83     40.44 o 
  -4   6   6     1355.12     1398.79     93.09 o 
  -3   6   6      588.13      653.04     23.63 o 
  -2   6   6       45.60       28.14     19.65 o 
  -1   6   6     1951.61     2060.66     41.65 o 
   0   6   6       66.22       50.99     16.21 o 
   1   6   6       85.57      120.62     19.65 o 
   2   6   6      143.68      129.80     18.68 o 
   3   6   6       46.97       61.75     38.81 o 
   4   6   6      696.36      763.49     34.12 o 
   5   6   6      131.42      108.82     13.48 o 
   6   6   6       49.43       55.47     19.32 o 
   7   6   6     2741.62     2563.83     62.48 o 
   8   6   6        0.82      -19.16     23.79 o 
   9   6   6       10.73       13.02     42.06 o 
  10   6   6       40.17        6.50     32.38 o 
  11   6   6      445.84      508.22     53.63 o 
  12   6   6       14.80      -42.77     69.50 o 
  13   6   6      144.91      149.26     52.57 o 
  14   6   6        5.52      -44.55     44.55 o 
 -13   7   6       22.98       -5.92     54.88 o 
 -12   7   6        7.90       26.69     45.63 o 
 -11   7   6      126.80       93.14     32.95 o 
 -10   7   6        6.02      -31.41     31.41 o 
  -9   7   6      745.77      836.18     50.60 o 
  -8   7   6      435.15      386.99     35.99 o 
  -7   7   6       19.87       -6.94     25.89 o 
  -6   7   6      166.01      177.13     24.64 o 
  -5   7   6       37.94       45.04     16.55 o 
  -4   7   6       11.76       40.81     17.32 o 
  -3   7   6        5.38       -7.58     16.24 o 
  -2   7   6      225.00      235.04     17.43 o 
  -1   7   6      643.19      638.82     33.07 o 
   0   7   6       23.12       31.27     16.75 o 
   1   7   6        0.08       -7.01     16.08 o 
   2   7   6     1062.56     1068.38     68.47 o 
   3   7   6        7.79      -21.56     21.56 o 
   4   7   6     1206.72     1163.67     45.81 o 
   5   7   6     1346.47     1410.92     81.02 o 
   6   7   6     1508.12     1675.85     64.39 o 
   7   7   6        7.57       24.40     23.08 o 
   8   7   6      146.26      151.16     34.03 o 
   9   7   6       44.69       22.95     45.63 o 
  10   7   6       50.81       69.62     40.26 o 
  11   7   6       77.42      120.15     45.54 o 
  12   7   6        8.51       35.02     74.69 o 
  13   7   6        6.32      -43.31     45.91 o 
 -12   8   6        0.76       23.38     29.23 o 
 -11   8   6       71.83       35.74     33.30 o 
 -10   8   6      209.57      246.44     37.35 o 
  -9   8   6       25.29       66.81     55.05 o 
  -8   8   6      111.37      141.73     36.21 o 
  -7   8   6      661.14      651.09     43.26 o 
  -6   8   6        4.25       10.60     48.55 o 
  -5   8   6        9.58       19.40     21.08 o 
  -4   8   6      397.87      393.46     30.44 o 
  -3   8   6      162.81      159.09     40.93 o 
  -2   8   6      221.76      250.80     31.02 o 
  -1   8   6      535.20      476.60     33.49 o 
   0   8   6        5.62        6.35     18.02 o 
   1   8   6       20.55       20.28     17.32 o 
   2   8   6      221.50      173.03     26.48 o 
   3   8   6        0.10       34.93     32.47 o 
   4   8   6      640.22      599.80     44.36 o 
   5   8   6      268.08      237.03     36.96 o 
   6   8   6      129.17       87.37     31.17 o 
   7   8   6        1.62       -7.06     27.50 o 
   8   8   6        3.27       -3.31     72.74 o 
   9   8   6       47.72       44.96     44.14 o 
  10   8   6      160.96      233.86     55.38 o 
  11   8   6       21.99       85.21     47.39 o 
  12   8   6       13.64       33.21     66.25 o 
 -11   9   6       56.03       -9.12     42.42 o 
 -10   9   6        5.87        2.73     38.87 o 
  -9   9   6        0.04      -55.21     56.67 o 
  -8   9   6      220.57      288.52     39.25 o 
  -7   9   6        0.80        2.92     38.97 o 
  -6   9   6        0.10      -22.80     74.85 o 
  -5   9   6       51.71       54.27     27.79 o 
  -4   9   6      114.37       77.49     24.69 o 
  -3   9   6      140.75      139.21     31.17 o 
  -2   9   6       47.22       17.18     20.90 o 
  -1   9   6      797.88      792.10     42.47 o 
   0   9   6       11.84      -24.29     24.29 o 
   1   9   6      320.95      272.96     35.09 o 
   2   9   6      236.30      211.84     27.15 o 
   3   9   6      281.47      403.55     60.59 o 
   4   9   6      161.16       94.81     38.07 o 
   5   9   6        9.45       53.75     50.50 o 
   6   9   6       21.65        5.39     32.48 o 
   7   9   6       38.04       71.23     41.46 o 
   8   9   6       30.27       77.20     51.61 o 
   9   9   6      107.50      147.76     54.16 o 
  10   9   6       71.83       66.86     58.13 o 
  -9  10   6        0.12       69.82     71.28 o 
  -8  10   6       70.19      149.07     53.75 o 
  -7  10   6       40.84      -24.30     43.52 o 
  -6  10   6       49.40       24.36     39.04 o 
  -5  10   6      169.39      125.96     37.49 o 
  -4  10   6        1.43      -35.30     40.59 o 
  -3  10   6       46.76       15.58     28.03 o 
  -2  10   6        8.65       18.26     27.21 o 
  -1  10   6       23.64      -14.11     30.69 o 
   0  10   6       53.15       69.60     26.89 o 
   1  10   6      128.31      111.27     29.85 o 
   2  10   6      583.17      514.63     45.32 o 
   3  10   6       57.22       94.21     32.15 o 
   4  10   6      149.92      190.31     43.67 o 
   5  10   6        3.90      -50.17     50.17 o 
   6  10   6       33.84       38.46     84.44 o 
   7  10   6       36.65      126.69     97.75 o 
   8  10   6        1.80      -20.92     35.56 o 
  -6  11   6       70.46       22.67     58.46 o 
  -5  11   6        3.18       15.23     46.26 o 
  -4  11   6       13.63      -21.89     46.86 o 
  -3  11   6        0.14      -64.68     97.10 o 
  -2  11   6      128.79      110.10     50.35 o 
  -1  11   6       42.98       41.75     45.41 o 
   0  11   6        3.32      -16.21     44.73 o 
   1  11   6      142.87      142.73    102.47 o 
   2  11   6       13.87      -40.84     90.77 o 
   3  11   6       19.91       55.52     85.90 o 
   4  11   6      196.20      181.15     66.26 o 
   5  11   6        0.42       23.61     47.92 o 
   6  11   6      213.77      178.94     79.91 o 
 -15   0   7       96.51       77.95     55.54 o 
 -13   0   7     2047.27     2205.22    123.40 o 
 -11   0   7      157.08      123.43     22.74 o 
  -9   0   7     1553.06     1550.18     54.05 o 
  -7   0   7        7.31        6.50     12.99 o 
  -5   0   7       43.32       35.73      9.42 o 
  -3   0   7        0.00       -6.49      6.49 o 
  -1   0   7      416.51      452.40     12.03 o 
   1   0   7       37.15       29.23      6.82 o 
   3   0   7      104.03      119.87     10.07 o 
   5   0   7     1653.73     1680.51     37.49 o 
   7   0   7     2333.53     2301.56     54.80 o 
   9   0   7      572.34      549.00     34.78 o 
  11   0   7      897.89     1008.61     54.30 o 
  13   0   7        4.70        6.49     52.28 o 
  15   0   7      390.83      371.02     72.45 o 
 -16   1   7       55.07       54.89     42.31 o 
 -15   1   7       17.56       -6.46     61.54 o 
 -14   1   7       11.27       27.45     40.43 o 
 -13   1   7      232.88      189.08     36.63 o 
 -12   1   7        1.53      -17.47     22.55 o 
 -11   1   7        1.10      -21.63     21.63 o 
 -10   1   7        0.77       27.39     20.55 o 
  -9   1   7     1564.42     1549.53     44.09 o 
  -8   1   7      230.86      252.93     18.03 o 
  -7   1   7     1542.36     1513.03     28.83 o 
  -6   1   7      527.10      537.25     14.68 o 
  -5   1   7      127.84      114.05     22.58 o 
  -4   1   7      859.68      949.33     24.41 o 
  -3   1   7      662.97      643.05     13.11 o 
  -2   1   7     1587.24     1612.46     20.91 o 
  -1   1   7     6935.53     6774.34     68.29 o 
   0   1   7     6441.25     6450.55     86.76 o 
   1   1   7     1921.18     1912.18     33.49 o 
   2   1   7        0.12       -6.37      6.37 o 
   3   1   7     2168.38     2278.05     32.84 o 
   4   1   7        0.07       -6.49      6.89 o 
   5   1   7     1845.00     1881.22     31.48 o 
   6   1   7      585.41      591.83     38.69 o 
   7   1   7      241.94      245.77     16.42 o 
   8   1   7        8.33        3.33     13.66 o 
   9   1   7      807.35      832.26     31.38 o 
  10   1   7     1943.78     2099.60     53.56 o 
  11   1   7      394.96      398.05     28.75 o 
  12   1   7       44.62       28.62     19.46 o 
  13   1   7      453.20      425.38     46.14 o 
  14   1   7       11.20      -30.52     38.97 o 
  15   1   7      405.22      441.51     54.08 o 
  16   1   7        7.26       74.10     61.93 o 
 -16   2   7      125.13       41.58     44.01 o 
 -15   2   7       88.57       34.13     39.16 o 
 -14   2   7      202.64      294.13     45.78 o 
 -13   2   7       88.15      114.03     31.34 o 
 -12   2   7      232.73      278.65     79.59 o 
 -11   2   7        0.72       16.38     81.02 o 
 -10   2   7      424.79      397.38     35.91 o 
  -9   2   7       32.20       31.24     16.19 o 
  -8   2   7      606.74      552.56     23.59 o 
  -7   2   7       51.60       66.04     13.89 o 
  -6   2   7     1331.37     1463.39     26.10 o 
  -5   2   7     2106.23     2133.50     31.45 o 
  -4   2   7     2466.09     2316.67     31.08 o 
  -3   2   7     1927.15     2063.26     29.32 o 
  -2   2   7        6.56       -1.62      4.87 o 
  -1   2   7      423.97      427.81     13.01 o 
   0   2   7     4762.84     4616.47     57.67 o 
   1   2   7      318.37      315.53      9.26 o 
   2   2   7      811.72      800.74     17.05 o 
   3   2   7     1441.13     1473.87     23.11 o 
   4   2   7     7864.52     8102.66    101.72 o 
   5   2   7       54.54       43.01      6.66 o 
   6   2   7     1407.02     1378.43     29.57 o 
   7   2   7       92.94      102.32     13.88 o 
   8   2   7     1581.19     1546.00     39.63 o 
   9   2   7     1456.63     1426.65     45.67 o 
  10   2   7      197.76      218.20     25.56 o 
  11   2   7        0.21        4.87     22.96 o 
  12   2   7      419.35      313.52     44.03 o 
  13   2   7       81.09       96.30     29.85 o 
  14   2   7      523.30      578.95     74.74 o 
  15   2   7        0.79      -34.59     51.12 o 
 -16   3   7       52.54       55.15     46.04 o 
 -15   3   7        6.64      -32.22     41.26 o 
 -14   3   7       30.22       58.36     31.01 o 
 -13   3   7       86.40       53.58     32.92 o 
 -12   3   7      205.29      281.45     33.81 o 
 -11   3   7      108.49      139.39     30.59 o 
 -10   3   7      118.40      102.11     24.97 o 
  -9   3   7      111.37      101.03     22.71 o 
  -8   3   7      523.26      511.72     30.92 o 
  -7   3   7      170.78      153.93     13.32 o 
  -6   3   7       51.42       41.30     10.14 o 
  -5   3   7      519.89      541.82     14.61 o 
  -4   3   7      345.00      369.02     13.90 o 
  -3   3   7     1355.44     1402.00     24.19 o 
  -2   3   7      678.45      721.42     13.98 o 
  -1   3   7       42.53       26.69      5.40 o 
   0   3   7       72.49       68.21      5.35 o 
   1   3   7      493.81      584.73     14.49 o 
   2   3   7       44.47       48.38      7.79 o 
   3   3   7      335.39      381.66     18.85 o 
   4   3   7       28.48       44.79      9.19 o 
   5   3   7       19.38        9.28     12.06 o 
   6   3   7     1090.44     1070.99     26.86 o 
   7   3   7     1990.00     2132.76     48.50 o 
   8   3   7       55.31       75.36     21.11 o 
   9   3   7      463.40      506.59     30.82 o 
  10   3   7     2307.77     2451.03     74.68 o 
  11   3   7       50.67      122.95     32.69 o 
  12   3   7        1.96      -17.04     27.60 o 
  13   3   7       21.41       30.03     38.15 o 
  14   3   7        4.40      107.83     46.03 o 
  15   3   7        5.78      -13.18     48.94 o 
 -15   4   7      180.25       84.75     84.29 o 
 -14   4   7        2.03      -34.33     34.33 o 
 -13   4   7      280.19      272.80     39.08 o 
 -12   4   7      135.75      141.40     31.82 o 
 -11   4   7        5.26       -8.61     37.51 o 
 -10   4   7      538.46      599.25     42.20 o 
  -9   4   7      833.40      853.75     48.12 o 
  -8   4   7       78.29       69.74     13.45 o 
  -7   4   7       54.79       41.54     12.39 o 
  -6   4   7      137.76      124.10     17.06 o 
  -5   4   7      337.02      329.23     55.08 o 
  -4   4   7     3605.94     3611.60     50.96 o 
  -3   4   7        0.86       -9.19      9.19 o 
  -2   4   7      168.25      160.39     10.07 o 
  -1   4   7     1906.83     1982.33     53.33 o 
   0   4   7      507.68      534.83     13.23 o 
   1   4   7        0.06        2.50      9.33 o 
   2   4   7     2529.32     2469.71     73.30 o 
   3   4   7      524.34      581.60     17.85 o 
   4   4   7       76.95       43.73     15.92 o 
   5   4   7      497.44      491.39     24.05 o 
   6   4   7     3169.43     3222.08     59.15 o 
   7   4   7     2447.99     2391.64     75.15 o 
   8   4   7      409.24      392.21     23.36 o 
   9   4   7      192.37      176.25     24.23 o 
  10   4   7      100.54      150.16     31.91 o 
  11   4   7      313.55      295.83     48.24 o 
  12   4   7       18.14       58.41     31.99 o 
  13   4   7       36.27       41.49     43.68 o 
  14   4   7        0.05      -32.29     39.81 o 
  15   4   7      227.26      317.73     63.18 o 
 -15   5   7       57.85       65.50     58.13 o 
 -14   5   7       41.52       40.53     47.55 o 
 -13   5   7      368.32      373.18     45.98 o 
 -12   5   7        0.29      -28.46     28.46 o 
 -11   5   7       85.12       58.00     32.48 o 
 -10   5   7      100.66      170.83     42.22 o 
  -9   5   7        0.45       -8.07     38.81 o 
  -8   5   7       28.82       33.84     13.94 o 
  -7   5   7      146.06      141.93     22.74 o 
  -6   5   7      223.89      247.52     20.54 o 
  -5   5   7       85.96       73.13     13.62 o 
  -4   5   7       42.25       65.81     13.32 o 
  -3   5   7      130.64      139.32     12.18 o 
  -2   5   7     1584.89     1614.39     34.77 o 
  -1   5   7     1674.40     1582.94     31.61 o 
   0   5   7     2166.21     2183.71     45.33 o 
   1   5   7     3931.40     3873.85     78.37 o 
   2   5   7      324.18      311.33     16.92 o 
   3   5   7       54.31       65.97     12.39 o 
   4   5   7      119.94      111.27     17.86 o 
   5   5   7     2476.01     2542.52     57.07 o 
   6   5   7        0.01       -5.73     18.62 o 
   7   5   7       51.47       29.28     19.32 o 
   8   5   7      422.70      376.05     25.43 o 
   9   5   7      109.40      107.46     24.92 o 
  10   5   7        4.22      -35.72     35.72 o 
  11   5   7       12.66       -1.84     34.35 o 
  12   5   7      503.93      621.69     65.27 o 
  13   5   7      593.74      505.27     58.18 o 
  14   5   7      159.46      112.14     49.22 o 
 -14   6   7       25.72       49.45     76.48 o 
 -13   6   7        0.90        0.11     34.78 o 
 -12   6   7      209.83      272.15     68.70 o 
 -11   6   7      790.97      848.49     70.37 o 
 -10   6   7       15.34        1.35     26.49 o 
  -9   6   7        6.85       19.16     16.97 o 
  -8   6   7       35.80       26.98     24.19 o 
  -7   6   7       22.43       44.82     38.81 o 
  -6   6   7      927.45      949.69     35.60 o 
  -5   6   7     1125.45     1175.18     38.99 o 
  -4   6   7      894.66      857.19     29.70 o 
  -3   6   7      698.43      713.53     39.02 o 
  -2   6   7     2745.07     2846.31     57.97 o 
  -1   6   7      134.34      137.19     19.33 o 
   0   6   7      289.82      295.30     20.62 o 
   1   6   7      229.02      247.81     32.33 o 
   2   6   7       25.41       23.81     14.79 o 
   3   6   7     3398.13     3567.95     81.86 o 
   4   6   7     1372.54     1416.06     46.31 o 
   5   6   7        2.46       21.21      9.14 o 
   6   6   7      602.16      569.01     27.41 o 
   7   6   7      350.81      330.76     23.29 o 
   8   6   7        0.47       12.96     38.81 o 
   9   6   7       60.22       41.59     26.43 o 
  10   6   7      341.93      372.74     52.47 o 
  11   6   7        4.62      -23.70     35.65 o 
  12   6   7       10.25       24.48     79.73 o 
  13   6   7       35.19       68.15     46.40 o 
 -13   7   7      151.74      235.20     46.75 o 
 -12   7   7       19.78       -3.29     31.34 o 
 -11   7   7       87.24      112.77     37.66 o 
 -10   7   7      270.34      299.40     39.46 o 
  -9   7   7      162.00      206.59     32.77 o 
  -8   7   7      372.06      322.48     35.38 o 
  -7   7   7     1701.07     1759.20     64.41 o 
  -6   7   7      357.67      357.29     27.60 o 
  -5   7   7      664.14      648.91     47.13 o 
  -4   7   7        1.84      -14.49     14.49 o 
  -3   7   7      681.03      720.93     52.50 o 
  -2   7   7      170.22      192.88     14.77 o 
  -1   7   7      107.74      128.36     20.68 o 
   0   7   7        8.25      -16.24     16.24 o 
   1   7   7      143.11      127.14     18.51 o 
   2   7   7        3.99       -5.52     17.06 o 
   3   7   7      204.38      154.59     25.25 o 
   4   7   7      371.40      304.52     28.26 o 
   5   7   7      541.59      482.83     34.89 o 
   6   7   7      201.13      206.11     30.48 o 
   7   7   7       20.01        2.12     28.74 o 
   8   7   7        0.33       -9.51     28.99 o 
   9   7   7      289.93      284.34     36.40 o 
  10   7   7       13.44       16.19     29.54 o 
  11   7   7      533.92      529.17     57.47 o 
  12   7   7       99.48      127.48     47.70 o 
 -12   8   7       48.59       50.87     82.65 o 
 -11   8   7      222.74      196.46     65.13 o 
 -10   8   7        0.16      -11.77     33.61 o 
  -9   8   7      105.24       74.66     34.10 o 
  -8   8   7       44.21       -2.44     55.21 o 
  -7   8   7       12.32        7.97     25.18 o 
  -6   8   7       25.75      -17.09     23.93 o 
  -5   8   7        6.86      -14.38     24.21 o 
  -4   8   7       66.67       86.70     22.69 o 
  -3   8   7        0.33       -0.59     19.37 o 
  -2   8   7      159.07      131.99     26.24 o 
  -1   8   7      646.48      633.36     34.46 o 
   0   8   7       34.50       -6.19     24.03 o 
   1   8   7     1358.51     1394.59    127.70 o 
   2   8   7     2312.11     2408.18     71.36 o 
   3   8   7       30.05       20.60     21.69 o 
   4   8   7      630.89      616.56     42.98 o 
   5   8   7       38.39       51.64     29.62 o 
   6   8   7       74.83       69.99     28.89 o 
   7   8   7        2.53      -11.44     28.74 o 
   8   8   7       54.54       22.59     34.33 o 
   9   8   7       25.12       66.20    159.62 o 
  10   8   7       26.00       89.22     50.84 o 
  11   8   7       38.71        2.14     60.24 o 
 -11   9   7       54.91       25.90     38.97 o 
 -10   9   7        3.91       -6.51     38.79 o 
  -9   9   7       11.77       60.51     55.98 o 
  -8   9   7      414.45      380.98     43.56 o 
  -7   9   7        1.94       13.74     32.18 o 
  -6   9   7      668.74      738.83     48.28 o 
  -5   9   7      384.12      429.13     71.32 o 
  -4   9   7      548.97      515.98     73.77 o 
  -3   9   7       66.92       17.30     59.92 o 
  -2   9   7      696.28      804.68     46.46 o 
  -1   9   7      174.83      160.80     34.43 o 
   0   9   7      117.84       92.16     34.43 o 
   1   9   7      239.75      263.17    104.28 o 
   2   9   7        2.35       18.06     30.69 o 
   3   9   7       60.80       45.94     73.07 o 
   4   9   7      207.08      217.37     40.79 o 
   5   9   7       29.25       67.23     38.21 o 
   6   9   7       15.32       17.70     37.59 o 
   7   9   7       92.76      200.03     46.48 o 
   8   9   7      109.64       57.13     60.25 o 
   9   9   7       59.56        9.12     76.00 o 
  10   9   7       28.40      -23.17     82.81 o 
  -9  10   7       86.60       24.63     55.55 o 
  -8  10   7        0.70      -42.89     42.89 o 
  -7  10   7       33.17       85.19     57.21 o 
  -6  10   7      180.98      266.56     49.30 o 
  -5  10   7        0.70       10.33     45.46 o 
  -4  10   7       35.46        8.86     46.94 o 
  -3  10   7       43.21       10.37     45.47 o 
  -2  10   7       73.36       52.69     31.25 o 
  -1  10   7       13.90      -22.57     28.87 o 
   0  10   7       29.76      -18.36     25.74 o 
   1  10   7      920.10      925.72     79.49 o 
   2  10   7       96.75       23.28     33.38 o 
   3  10   7       37.47       45.26     31.96 o 
   4  10   7       23.61       -4.22     25.81 o 
   5  10   7        0.86       23.78     45.11 o 
   6  10   7       10.04       47.29     64.55 o 
   7  10   7       39.89       45.36     43.57 o 
   8  10   7       30.34       51.24     46.11 o 
  -6  11   7       38.75      124.78     79.40 o 
  -5  11   7      132.48      142.96     82.98 o 
  -4  11   7      121.68       80.55     47.38 o 
  -3  11   7      240.86      284.86    116.13 o 
  -2  11   7      659.06      530.21     99.08 o 
  -1  11   7      193.66      185.99     56.04 o 
   0  11   7       60.60       24.75     77.62 o 
   1  11   7      104.33      188.14     74.54 o 
   2  11   7       13.20       39.38     42.45 o 
   3  11   7      148.81       33.38    170.68 o 
   4  11   7      189.13      124.46     78.28 o 
   5  11   7       79.87      -55.29     82.98 o 
 -16   0   8      578.37      491.65     93.59 o 
 -14   0   8       67.89      132.51     68.20 o 
 -12   0   8      587.19      507.00     48.75 o 
 -10   0   8     1476.25     1576.62     54.36 o 
  -8   0   8     3881.89     4101.90     87.96 o 
  -6   0   8     1326.81     1479.53     35.17 o 
  -4   0   8    15041.29    15528.99    217.16 o 
  -2   0   8     3334.96     3092.53     44.61 o 
   0   0   8     7493.49     7448.43    119.32 o 
   2   0   8     7852.81     7976.29    123.50 o 
   4   0   8      906.33      917.79     27.66 o 
   6   0   8     1582.36     1541.88     40.40 o 
   8   0   8       13.17      -16.24     19.49 o 
  10   0   8     2791.04     2893.39     86.08 o 
  12   0   8      659.64      715.04     48.75 o 
  14   0   8      885.37      983.35     96.55 o 
 -16   1   8      200.50      333.83     64.31 o 
 -15   1   8       41.19       60.59     43.41 o 
 -14   1   8       23.41       -0.38     35.43 o 
 -13   1   8       22.92       38.97     30.08 o 
 -12   1   8       52.06       44.13     28.64 o 
 -11   1   8     2330.96     2492.44     68.58 o 
 -10   1   8      652.92      676.07     44.37 o 
  -9   1   8      351.23      339.21     31.19 o 
  -8   1   8      540.05      534.39     22.41 o 
  -7   1   8      366.93      330.96     15.33 o 
  -6   1   8      549.89      526.69     16.67 o 
  -5   1   8      713.37      791.42     17.57 o 
  -4   1   8      827.87      737.74     14.13 o 
  -3   1   8      107.82      100.44     11.37 o 
  -2   1   8     3595.08     3682.54     41.57 o 
  -1   1   8     3338.62     3368.69     49.86 o 
   0   1   8      312.20      307.32     11.38 o 
   1   1   8     2183.93     2141.16     36.90 o 
   2   1   8      981.44      998.44     14.64 o 
   3   1   8     1239.75     1243.11     18.36 o 
   4   1   8     5224.21     5497.22     84.98 o 
   5   1   8     2390.00     2606.30     44.82 o 
   6   1   8       81.58      104.37     14.62 o 
   7   1   8      924.93     1007.56     38.06 o 
   8   1   8     1860.75     1941.47     42.61 o 
   9   1   8      117.05       94.46     16.97 o 
  10   1   8        1.83        6.87     21.59 o 
  11   1   8     1533.25     1659.62     50.83 o 
  12   1   8     1302.93     1415.36     48.20 o 
  13   1   8      514.13      487.24     64.01 o 
  14   1   8      361.77      290.60     51.42 o 
  15   1   8       94.04       87.71     45.80 o 
 -16   2   8       21.05      -31.86     56.10 o 
 -15   2   8      140.03       56.62     71.13 o 
 -14   2   8      139.77      179.35     40.73 o 
 -13   2   8      478.98      403.93     40.65 o 
 -12   2   8       79.32       34.16     35.73 o 
 -11   2   8        0.13       15.94     43.68 o 
 -10   2   8        3.00       12.97     20.78 o 
  -9   2   8      197.11      236.09     21.40 o 
  -8   2   8      392.02      389.92     22.96 o 
  -7   2   8      724.42      692.86     25.30 o 
  -6   2   8     3628.48     3786.72     52.06 o 
  -5   2   8      786.95      789.86     16.91 o 
  -4   2   8      137.59      147.32      9.75 o 
  -3   2   8      989.18     1106.62     30.44 o 
  -2   2   8        0.45        8.12      4.59 o 
  -1   2   8     6154.02     6023.59     72.33 o 
   0   2   8     4276.89     4678.97     58.02 o 
   1   2   8     1492.87     1469.42     20.01 o 
   2   2   8      177.25      203.82      7.80 o 
   3   2   8     1036.07     1085.19     21.56 o 
   4   2   8     1591.31     1578.78     28.80 o 
   5   2   8      304.31      332.97     13.21 o 
   6   2   8       34.96       44.46     27.93 o 
   7   2   8      559.53      546.79     50.71 o 
   8   2   8      250.01      244.07     29.56 o 
   9   2   8      746.57      763.46     36.36 o 
  10   2   8        8.88        1.18     24.95 o 
  11   2   8     1509.77     1436.14     77.93 o 
  12   2   8       43.05       31.24     27.06 o 
  13   2   8       32.90       45.22     29.07 o 
  14   2   8       50.07       -2.90     58.30 o 
  15   2   8      196.55       65.38     58.32 o 
 -16   3   8       10.55       37.84     48.16 o 
 -15   3   8      223.44      128.05     76.33 o 
 -14   3   8      233.20      197.71     43.08 o 
 -13   3   8       86.14       96.21     30.43 o 
 -12   3   8      147.76      110.38     29.41 o 
 -11   3   8       97.61      134.27     28.09 o 
 -10   3   8      272.49      294.62     31.95 o 
  -9   3   8      931.58      926.20     73.34 o 
  -8   3   8      490.41      527.26     26.81 o 
  -7   3   8      181.73      203.28     17.87 o 
  -6   3   8      529.46      473.47     16.57 o 
  -5   3   8      197.42      150.25     22.42 o 
  -4   3   8      109.18      116.28      7.96 o 
  -3   3   8     1375.42     1359.42     23.84 o 
  -2   3   8       27.72       34.23      6.77 o 
  -1   3   8      309.85      371.66     13.16 o 
   0   3   8       56.15       63.81     27.44 o 
   1   3   8     6257.17     6652.11    101.17 o 
   2   3   8     2480.97     2590.99     49.48 o 
   3   3   8      961.86     1046.34     33.19 o 
   4   3   8      465.68      440.55     15.91 o 
   5   3   8      523.24      552.48     18.74 o 
   6   3   8     1729.47     1790.27     43.75 o 
   7   3   8       47.73        3.25     11.48 o 
   8   3   8        6.54        8.46     16.08 o 
   9   3   8     3894.63     4092.33    132.10 o 
  10   3   8      170.78      110.82     31.02 o 
  11   3   8      415.25      368.80     54.59 o 
  12   3   8        3.21      -29.50     29.50 o 
  13   3   8       82.97      125.08     36.86 o 
  14   3   8       41.00      -12.71     41.19 o 
  15   3   8       46.40       70.94    146.14 o 
 -15   4   8       24.48      -18.27     63.33 o 
 -14   4   8      346.34      296.50     44.40 o 
 -13   4   8       67.39       85.92     65.28 o 
 -12   4   8       91.55      106.75     30.91 o 
 -11   4   8      168.37      120.84     52.13 o 
 -10   4   8      539.98      561.81     48.26 o 
  -9   4   8     1175.70     1168.27     66.69 o 
  -8   4   8      596.61      613.75     25.73 o 
  -7   4   8      319.63      323.82     18.03 o 
  -6   4   8      625.11      647.99     23.56 o 
  -5   4   8      249.94      255.92     14.75 o 
  -4   4   8      103.47       98.18      9.91 o 
  -3   4   8     2036.36     2024.91     32.63 o 
  -2   4   8      920.49      945.23     18.39 o 
  -1   4   8      400.20      383.56     11.03 o 
   0   4   8     1586.25     1640.29     27.64 o 
   1   4   8     2205.06     2327.05     36.91 o 
   2   4   8        9.64       12.99     11.20 o 
   3   4   8     1165.28     1146.05     28.50 o 
   4   4   8      171.83      156.41     12.41 o 
   5   4   8      936.76      931.94     25.12 o 
   6   4   8        3.44       -3.25     19.32 o 
   7   4   8      130.51      119.32     17.06 o 
   8   4   8      133.63      121.93     15.08 o 
   9   4   8     2614.68     2842.75     88.07 o 
  10   4   8      343.67      347.46     32.92 o 
  11   4   8     1795.87     1777.61     74.80 o 
  12   4   8      452.51      472.80     48.01 o 
  13   4   8       58.59       22.02     58.13 o 
  14   4   8        0.23       22.07     45.46 o 
 -15   5   8        2.13       13.86     42.21 o 
 -14   5   8      181.85      175.57     47.20 o 
 -13   5   8        9.76      -40.25     40.25 o 
 -12   5   8       13.37       -9.28     33.19 o 
 -11   5   8       49.09       42.75     27.27 o 
 -10   5   8       64.64       50.48     28.09 o 
  -9   5   8     1432.71     1523.19     55.32 o 
  -8   5   8       40.87       43.98     15.97 o 
  -7   5   8       21.15       32.48     35.72 o 
  -6   5   8      170.73      146.58     19.28 o 
  -5   5   8        4.57       -9.33     14.23 o 
  -4   5   8     1138.61     1163.46     34.82 o 
  -3   5   8       37.52       25.66      9.99 o 
  -2   5   8     2155.34     2236.19     94.23 o 
  -1   5   8     1584.57     1592.59     36.32 o 
   0   5   8     3159.43     3193.31     56.97 o 
   1   5   8      565.41      535.85     20.57 o 
   2   5   8        2.69        7.92     10.22 o 
   3   5   8      108.12      103.22      6.43 o 
   4   5   8       24.35       32.91      9.99 o 
   5   5   8      255.00      261.11     18.10 o 
   6   5   8        0.18        2.18     27.77 o 
   7   5   8      381.24      391.32     79.61 o 
   8   5   8       63.60       59.61     19.49 o 
   9   5   8       18.15       17.27     28.87 o 
  10   5   8       87.50      129.23     32.03 o 
  11   5   8        1.76       16.24     27.50 o 
  12   5   8        2.98       -1.12     64.79 o 
  13   5   8        3.98      -17.91     39.74 o 
  14   5   8       55.90      134.01     52.09 o 
 -14   6   8      114.76      109.42     41.61 o 
 -13   6   8       59.03       24.12     36.67 o 
 -12   6   8       51.67       14.46     79.24 o 
 -11   6   8      101.66       59.00     30.74 o 
 -10   6   8        1.59      -31.89     46.93 o 
  -9   6   8       27.24       85.86     25.54 o 
  -8   6   8       82.16       46.17     22.69 o 
  -7   6   8       49.29       56.65     30.85 o 
  -6   6   8       96.82       72.56     20.31 o 
  -5   6   8     1145.04     1180.79     40.46 o 
  -4   6   8      450.22      375.25     22.70 o 
  -3   6   8      882.82      892.66     29.44 o 
  -2   6   8      989.41     1098.79     35.62 o 
  -1   6   8       34.19       50.82     14.55 o 
   0   6   8     1085.98     1101.76     63.12 o 
   1   6   8       80.43       75.63     16.03 o 
   2   6   8      702.99      704.28     30.47 o 
   3   6   8        3.95       19.36     14.88 o 
   4   6   8        0.65      -13.21     13.21 o 
   5   6   8      292.88      295.96     18.42 o 
   6   6   8     1906.92     1875.06     52.11 o 
   7   6   8        7.61       16.36     20.78 o 
   8   6   8        0.82       -2.87     34.26 o 
   9   6   8        2.38        0.11     66.41 o 
  10   6   8      127.69       80.53     40.60 o 
  11   6   8        0.34      -27.33     37.18 o 
  12   6   8       72.61       68.62     41.51 o 
  13   6   8       68.42       81.28     77.78 o 
 -13   7   8        0.75       47.21     42.59 o 
 -12   7   8      305.99      367.06     46.89 o 
 -11   7   8       16.04       -3.87     33.78 o 
 -10   7   8       38.27       31.32     36.51 o 
  -9   7   8      320.07      358.88     39.82 o 
  -8   7   8       22.22        7.07     40.27 o 
  -7   7   8       20.45       50.46     40.43 o 
  -6   7   8        5.44        5.13     21.72 o 
  -5   7   8      855.76      911.60     64.54 o 
  -4   7   8       61.00       41.31     14.78 o 
  -3   7   8       43.33       40.60     19.49 o 
  -2   7   8     1038.95     1093.45     33.28 o 
  -1   7   8       23.02        3.34     27.44 o 
   0   7   8      558.75      524.22     28.76 o 
   1   7   8      146.44      137.29     17.48 o 
   2   7   8       12.67        9.55     18.62 o 
   3   7   8       68.86       60.19     19.51 o 
   4   7   8       21.88       18.97     19.32 o 
   5   7   8       63.82       43.99     27.44 o 
   6   7   8        8.34       -7.96     40.43 o 
   7   7   8      348.30      375.34     42.89 o 
   8   7   8      274.73      201.21     37.70 o 
   9   7   8      295.86      333.92     68.09 o 
  10   7   8        8.60       15.11     36.85 o 
  11   7   8       20.96       -9.26     36.55 o 
  12   7   8        1.03       22.36     45.93 o 
 -12   8   8        1.61      -38.81     38.81 o 
 -11   8   8       37.30      106.93     39.75 o 
 -10   8   8      127.99       65.82     36.89 o 
  -9   8   8       16.58       62.98     32.69 o 
  -8   8   8       16.19      -10.48     30.66 o 
  -7   8   8      423.44      420.99     39.16 o 
  -6   8   8      396.03      355.73     44.19 o 
  -5   8   8     1384.42     1400.93     60.56 o 
  -4   8   8       85.76       82.11     30.85 o 
  -3   8   8      514.04      574.98     40.65 o 
  -2   8   8        0.26       23.25     21.72 o 
  -1   8   8       31.76       36.78     23.55 o 
   0   8   8      688.81      655.17     41.39 o 
   1   8   8      171.85      187.93     30.28 o 
   2   8   8      100.24      101.03     24.80 o 
   3   8   8      257.61      206.05     31.59 o 
   4   8   8      562.19      542.16     40.95 o 
   5   8   8       64.16       47.47     61.71 o 
   6   8   8        6.66       36.32     27.21 o 
   7   8   8       63.26       67.75     65.12 o 
   8   8   8       36.61       14.68     68.04 o 
   9   8   8        4.20       31.24     45.30 o 
  10   8   8       89.91       85.89     46.60 o 
  11   8   8       96.07      135.81     61.12 o 
 -10   9   8       40.10       -5.64     50.28 o 
  -9   9   8      415.95      424.64     60.06 o 
  -8   9   8       10.53       27.31     74.53 o 
  -7   9   8      113.66      166.50     34.55 o 
  -6   9   8      157.63      136.26     32.66 o 
  -5   9   8      165.25      208.27     55.38 o 
  -4   9   8      156.48      123.44     52.13 o 
  -3   9   8      390.30      363.72     44.02 o 
  -2   9   8      104.27      111.53     25.65 o 
  -1   9   8       37.23       31.14     34.10 o 
   0   9   8      277.99      229.28     31.44 o 
   1   9   8      377.22      408.54     37.18 o 
   2   9   8      385.80      376.76     41.44 o 
   3   9   8      251.54      242.43     32.78 o 
   4   9   8       33.34       26.46     43.06 o 
   5   9   8      104.16       51.71     39.30 o 
   6   9   8       10.92       -1.40     25.89 o 
   7   9   8      107.92       54.84     89.15 o 
   8   9   8       18.38      -14.41     45.95 o 
   9   9   8        0.07       38.07     58.45 o 
  10   9   8       14.27      -49.73     75.99 o 
  -8  10   8       24.44       50.55     93.69 o 
  -7  10   8       23.24       38.05     49.05 o 
  -6  10   8        1.09      -50.47     57.08 o 
  -5  10   8       16.78       13.53     42.61 o 
  -4  10   8        2.42      -11.30     33.69 o 
  -3  10   8      272.92      310.38     73.58 o 
  -2  10   8      218.77      229.31     37.74 o 
  -1  10   8       12.62       31.50     36.20 o 
   0  10   8      196.45      201.96     37.36 o 
   1  10   8      480.02      496.76     48.55 o 
   2  10   8       90.55      134.62     34.29 o 
   3  10   8       86.74      118.22     78.27 o 
   4  10   8       41.50       36.59     55.37 o 
   5  10   8        9.56      123.47     71.61 o 
   6  10   8        4.32       29.99     48.96 o 
   7  10   8        4.25        8.77     50.66 o 
   8  10   8      249.36      262.17     58.79 o 
  -6  11   8       79.77      -42.22     92.82 o 
  -5  11   8      118.10      131.21     84.77 o 
  -4  11   8      307.13      257.67     92.58 o 
  -3  11   8      122.94      162.44     49.18 o 
  -2  11   8        0.45       65.25     62.03 o 
  -1  11   8      158.67      249.22    128.30 o 
   0  11   8      175.22      199.71     61.74 o 
   1  11   8      139.66      179.33     65.12 o 
   2  11   8       34.51      -16.23     44.99 o 
   3  11   8       38.51       76.49     42.59 o 
   4  11   8      162.57      178.54     51.41 o 
   5  11   8        0.68      146.42     67.72 o 
 -15   0   9      125.51       93.87     77.30 o 
 -13   0   9      284.39      286.53     48.40 o 
 -11   0   9       82.20      123.42     35.40 o 
  -9   0   9      504.48      517.42     28.60 o 
  -7   0   9      395.20      345.46     25.35 o 
  -5   0   9      163.93      166.01     13.32 o 
  -3   0   9     1617.17     1611.61     31.96 o 
  -1   0   9     6206.29     6255.46     90.86 o 
   1   0   9     9248.41     9552.72    146.47 o 
   3   0   9      253.15      247.61     12.67 o 
   5   0   9     3966.90     4359.92     83.16 o 
   7   0   9      185.90      153.01     19.82 o 
   9   0   9      594.30      637.73     40.30 o 
  11   0   9     1035.61     1097.85     60.49 o 
  13   0   9       64.28       45.14     42.22 o 
  15   0   9       84.93      -72.10     72.10 o 
 -16   1   9       22.59      102.69     91.09 o 
 -15   1   9        2.52       15.90    101.97 o 
 -14   1   9      345.09      376.57     44.58 o 
 -13   1   9      105.86       83.46     42.06 o 
 -12   1   9     2144.09     2363.95     66.66 o 
 -11   1   9       16.89      -13.10     20.78 o 
 -10   1   9       15.38        0.21     17.34 o 
  -9   1   9     1376.45     1420.39     53.70 o 
  -8   1   9      163.66      154.28     17.70 o 
  -7   1   9     1896.39     1919.82     37.48 o 
  -6   1   9      160.38      159.69     11.60 o 
  -5   1   9     1657.10     1758.00     25.20 o 
  -4   1   9     1175.21     1147.49     20.45 o 
  -3   1   9     2356.77     2347.43     29.16 o 
  -2   1   9     4240.80     4118.94     46.00 o 
  -1   1   9     2575.60     2598.22     34.87 o 
   0   1   9     1202.77     1108.61     43.82 o 
   1   1   9      206.50      185.78     17.55 o 
   2   1   9     2560.74     2773.11     37.61 o 
   3   1   9     1917.41     1998.93     30.51 o 
   4   1   9     7235.38     7682.00    120.74 o 
   5   1   9      149.60      171.84     11.60 o 
   6   1   9      129.62      122.96     11.60 o 
   7   1   9      567.30      607.28     24.74 o 
   8   1   9       11.53       12.99     22.73 o 
   9   1   9     1216.76     1218.17     36.27 o 
  10   1   9       64.75       12.87     15.96 o 
  11   1   9      518.04      524.73     43.06 o 
  12   1   9      170.37      141.87     25.49 o 
  13   1   9       22.33       15.80     29.64 o 
  14   1   9       13.69      -34.26     54.83 o 
  15   1   9       62.51       16.20     68.20 o 
 -16   2   9       62.92       75.00     68.04 o 
 -15   2   9      466.33      421.72     55.09 o 
 -14   2   9     1093.73     1112.21     60.28 o 
 -13   2   9        0.00       51.99     35.72 o 
 -12   2   9      506.06      533.80     38.07 o 
 -11   2   9      295.66      362.35     44.83 o 
 -10   2   9     2276.36     2386.71     61.05 o 
  -9   2   9        2.32      -18.62     18.62 o 
  -8   2   9      530.15      518.72     25.74 o 
  -7   2   9      393.18      398.17     20.91 o 
  -6   2   9     1584.78     1665.86     31.20 o 
  -5   2   9       47.24       43.14      7.96 o 
  -4   2   9       29.63       25.93      8.12 o 
  -3   2   9     3091.43     3447.10     43.67 o 
  -2   2   9      597.47      553.32     11.38 o 
  -1   2   9     3972.96     4037.75     46.39 o 
   0   2   9     5144.31     5224.02     81.40 o 
   1   2   9     1525.33     1566.87     36.77 o 
   2   2   9     1231.77     1304.00     24.97 o 
   3   2   9     1450.08     1614.69     28.73 o 
   4   2   9     1440.61     1575.65     28.79 o 
   5   2   9      725.16      665.81     17.64 o 
   6   2   9     1219.89     1233.03     31.18 o 
   7   2   9      721.04      747.81     29.59 o 
   8   2   9     1625.83     1586.52     47.86 o 
   9   2   9      633.13      611.89     32.50 o 
  10   2   9      307.96      316.44     29.86 o 
  11   2   9      256.03      241.58     29.39 o 
  12   2   9        4.36       37.42     25.81 o 
  13   2   9      817.17      862.41     47.41 o 
  14   2   9        3.86       48.98     42.44 o 
  15   2   9       40.37       32.25     59.32 o 
 -15   3   9      134.63      119.29     42.44 o 
 -14   3   9       88.91      -13.11     37.72 o 
 -13   3   9       81.68      102.42     31.58 o 
 -12   3   9      299.99      351.32     38.98 o 
 -11   3   9      261.35      263.38     33.22 o 
 -10   3   9      140.49      182.41     40.76 o 
  -9   3   9      805.86      859.60     34.27 o 
  -8   3   9      153.79      166.06     20.78 o 
  -7   3   9     1512.57     1550.91     36.40 o 
  -6   3   9      873.55      872.73     23.80 o 
  -5   3   9     3702.94     3713.86     51.55 o 
  -4   3   9      937.49      973.64     18.72 o 
  -3   3   9      861.08      908.77     25.70 o 
  -2   3   9      832.64      797.30     15.99 o 
  -1   3   9       19.77       13.59      5.35 o 
   0   3   9      134.14      121.34      8.10 o 
   1   3   9      139.32      124.68     13.16 o 
   2   3   9     5492.80     6039.17     80.73 o 
   3   3   9       24.87       32.11      8.12 o 
   4   3   9       59.17       61.71      9.42 o 
   5   3   9      168.53      187.54     15.77 o 
   6   3   9       37.55       39.30     10.22 o 
   7   3   9       96.71      101.25     30.86 o 
   8   3   9        2.78       26.94     17.01 o 
   9   3   9      313.53      294.90     72.94 o 
  10   3   9      807.18      873.97     57.38 o 
  11   3   9       66.45       77.12     34.22 o 
  12   3   9        7.83       26.34     34.31 o 
  13   3   9       43.35       67.65     60.08 o 
  14   3   9       94.71       96.72     73.24 o 
  15   3   9       88.89      276.82     72.91 o 
 -15   4   9       13.01      -31.30     36.05 o 
 -14   4   9      146.93      115.38     53.27 o 
 -13   4   9       23.98      -33.62     33.62 o 
 -12   4   9       60.88        7.90     45.47 o 
 -11   4   9      243.75      176.14     36.06 o 
 -10   4   9        4.32       11.76     29.07 o 
  -9   4   9     1792.89     1881.38     61.88 o 
  -8   4   9       24.60       40.54     15.42 o 
  -7   4   9      366.28      325.62     48.90 o 
  -6   4   9      256.82      275.61     24.53 o 
  -5   4   9        0.67       -6.45     14.75 o 
  -4   4   9      158.87      165.66     26.31 o 
  -3   4   9        0.41       -4.84      7.00 o 
  -2   4   9     2949.27     3140.58     45.39 o 
  -1   4   9     1400.59     1586.31     27.17 o 
   0   4   9        0.03        0.93      7.79 o 
   1   4   9      120.23       96.63      7.88 o 
   2   4   9     2376.40     2518.66     60.52 o 
   3   4   9        0.04        6.33     12.83 o 
   4   4   9     1139.40     1106.10     55.32 o 
   5   4   9     1814.90     1871.62     47.07 o 
   6   4   9     1366.13     1404.48     37.71 o 
   7   4   9      168.69      140.89     17.11 o 
   8   4   9      113.47       99.09     17.79 o 
   9   4   9       87.47       62.87     22.77 o 
  10   4   9      221.64      125.10     43.85 o 
  11   4   9        0.28       13.77     25.98 o 
  12   4   9        4.57       12.41    140.94 o 
  13   4   9       23.16       17.43     69.66 o 
  14   4   9       14.85       43.36     48.30 o 
 -14   5   9       14.95      -35.41     35.41 o 
 -13   5   9      150.75      190.75     44.53 o 
 -12   5   9      103.63       36.87     35.88 o 
 -11   5   9        0.00       23.74     24.95 o 
 -10   5   9        5.08        2.71     32.48 o 
  -9   5   9      199.16      186.63     30.86 o 
  -8   5   9      109.39       44.64     18.87 o 
  -7   5   9     3241.47     3397.37     73.26 o 
  -6   5   9      248.36      230.32     24.53 o 
  -5   5   9       76.89       83.68     14.41 o 
  -4   5   9        1.31       -1.27     11.45 o 
  -3   5   9      308.46      320.64     18.10 o 
  -2   5   9      761.78      743.04     20.09 o 
  -1   5   9      123.52      159.68     13.66 o 
   0   5   9      176.62      185.26     23.06 o 
   1   5   9      819.83      802.98     23.93 o 
   2   5   9       18.92       -4.89     14.45 o 
   3   5   9      403.17      395.95     45.98 o 
   4   5   9      285.41      321.50     34.11 o 
   5   5   9      111.50      111.83     15.83 o 
   6   5   9      157.45      130.45     15.83 o 
   7   5   9        0.05        4.50     15.59 o 
   8   5   9      145.84      168.54     40.60 o 
   9   5   9     1435.49     1430.77     62.45 o 
  10   5   9      139.52      114.83     33.15 o 
  11   5   9      533.70      458.03    147.37 o 
  12   5   9        0.00       22.01     81.02 o 
  13   5   9       14.41        3.62     46.91 o 
  14   5   9        4.75      -14.17     47.09 o 
 -14   6   9      287.54      233.56     48.90 o 
 -13   6   9       23.78       54.14     38.97 o 
 -12   6   9       76.59       92.24     41.34 o 
 -11   6   9      378.74      274.95     48.90 o 
 -10   6   9      103.41       95.19     32.13 o 
  -9   6   9        0.65        5.91     24.27 o 
  -8   6   9      190.58      186.64     27.45 o 
  -7   6   9     1458.14     1489.61     57.08 o 
  -6   6   9     1624.78     1731.92     48.25 o 
  -5   6   9       22.60       -5.57     68.04 o 
  -4   6   9       67.53       68.18     16.08 o 
  -3   6   9      128.92      114.38     15.23 o 
  -2   6   9       39.24       29.50     14.78 o 
  -1   6   9      217.49      187.34     19.68 o 
   0   6   9      510.25      499.25     25.48 o 
   1   6   9     1833.63     1801.50     48.44 o 
   2   6   9      898.74      962.79     41.27 o 
   3   6   9      299.62      316.60     24.53 o 
   4   6   9     3717.72     3843.03     91.77 o 
   5   6   9      182.59      161.58     14.06 o 
   6   6   9       76.41      113.93     33.94 o 
   7   6   9      322.21      279.23     36.54 o 
   8   6   9      385.66      379.85     52.96 o 
   9   6   9      123.13      118.18     33.80 o 
  10   6   9        0.53        7.40     35.73 o 
  11   6   9       71.71       30.62     39.83 o 
  12   6   9       24.07        4.88     47.93 o 
  13   6   9       20.84       51.07     57.63 o 
 -13   7   9        4.04       19.42     41.40 o 
 -12   7   9       39.51       37.01     35.65 o 
 -11   7   9       13.74       -0.33     33.23 o 
 -10   7   9      248.84      346.93     89.49 o 
  -9   7   9       63.17       29.19     28.17 o 
  -8   7   9        1.64      -23.38     23.38 o 
  -7   7   9       11.12       -8.39     24.36 o 
  -6   7   9        6.32      -25.13     25.82 o 
  -5   7   9      101.89       50.25     32.48 o 
  -4   7   9       23.09       17.38     24.19 o 
  -3   7   9     1836.68     1939.78     50.98 o 
  -2   7   9      108.73      122.38     11.91 o 
  -1   7   9      213.26      214.81     40.61 o 
   0   7   9        0.07       13.98     14.88 o 
   1   7   9     1552.69     1562.44     48.34 o 
   2   7   9        0.95      -17.86     17.86 o 
   3   7   9       49.26       62.00     21.69 o 
   4   7   9      476.00      506.98     37.59 o 
   5   7   9      733.52      810.48     46.93 o 
   6   7   9      235.79      167.10     27.94 o 
   7   7   9      122.44      124.05     27.10 o 
   8   7   9       26.98       16.86     33.05 o 
   9   7   9      107.38       96.76    129.59 o 
  10   7   9      130.07      128.42     45.81 o 
  11   7   9       33.72      -27.10     57.21 o 
  12   7   9      253.58      239.15     55.27 o 
 -12   8   9       26.33       -4.98     50.34 o 
 -11   8   9       25.31      -32.77     32.77 o 
 -10   8   9       53.21      -35.73     35.73 o 
  -9   8   9        2.07        8.42     31.81 o 
  -8   8   9      149.08       76.99     30.84 o 
  -7   8   9       26.45       42.33     55.21 o 
  -6   8   9       51.86       71.07     26.97 o 
  -5   8   9       21.99       26.93     21.59 o 
  -4   8   9      879.08      941.88     66.00 o 
  -3   8   9      641.55      707.65     60.45 o 
  -2   8   9      108.41       97.63     25.99 o 
  -1   8   9       33.30       56.24     27.44 o 
   0   8   9       80.03       65.49     21.12 o 
   1   8   9      170.03      152.64     24.22 o 
   2   8   9      208.76      210.59     32.99 o 
   3   8   9        3.42        8.50     21.86 o 
   4   8   9     1061.72     1077.13     55.37 o 
   5   8   9       33.30       21.70     27.95 o 
   6   8   9      944.10     1048.55     69.31 o 
   7   8   9      198.86      179.65     66.89 o 
   8   8   9       99.08       20.89     37.35 o 
   9   8   9      188.47      150.13     82.67 o 
  10   8   9       61.29       22.90     69.12 o 
  11   8   9      110.85       93.80    115.14 o 
 -10   9   9      192.25      195.56     54.97 o 
  -9   9   9       60.44      136.40     44.71 o 
  -8   9   9        6.86      -53.58     53.58 o 
  -7   9   9       75.94      107.74     64.96 o 
  -6   9   9     1199.69     1206.76     65.68 o 
  -5   9   9        4.24        5.16     25.98 o 
  -4   9   9       36.52       30.12     30.51 o 
  -3   9   9        0.10       -8.56     30.69 o 
  -2   9   9      164.25      151.90     40.60 o 
  -1   9   9      271.13      333.19     35.90 o 
   0   9   9       15.60       52.84     56.67 o 
   1   9   9        8.92       12.99     25.88 o 
   2   9   9       74.29       24.13     43.84 o 
   3   9   9       41.07       -3.40     21.86 o 
   4   9   9      166.93      176.79     50.18 o 
   5   9   9      249.06      191.68     55.55 o 
   6   9   9       34.22       47.58     42.49 o 
   7   9   9        0.05      -32.21     32.21 o 
   8   9   9      414.59      372.63     59.84 o 
   9   9   9       51.18       11.68     54.66 o 
  -8  10   9       37.48      -10.73     50.26 o 
  -7  10   9      170.34      -37.54     71.46 o 
  -6  10   9        0.58       87.06     63.33 o 
  -5  10   9      160.98      129.47     87.86 o 
  -4  10   9       10.06      -29.56     29.56 o 
  -3  10   9       99.79       40.47     81.03 o 
  -2  10   9      425.61      456.73     69.69 o 
  -1  10   9     1578.11     1638.05    142.17 o 
   0  10   9       16.64       -0.23     50.17 o 
   1  10   9       69.72       60.56     33.88 o 
   2  10   9       77.97      109.19     41.86 o 
   3  10   9       35.87       15.31     42.11 o 
   4  10   9       19.70       56.47     44.00 o 
   5  10   9       37.01      103.48     69.82 o 
   6  10   9       23.39       48.94     95.48 o 
   7  10   9      149.06       53.76     68.37 o 
  -5  11   9      338.10      311.63     68.16 o 
  -4  11   9       49.42       68.20     55.39 o 
  -3  11   9      274.50      223.93     59.44 o 
  -2  11   9       26.77       41.55     45.29 o 
  -1  11   9        9.28       18.57     48.77 o 
   0  11   9       18.12       31.75     42.41 o 
   1  11   9      115.87        1.67     97.60 o 
   2  11   9       54.51       71.57     43.53 o 
   3  11   9      183.75      191.23     53.73 o 
   4  11   9      128.74       50.82     66.68 o 
 -16   0  10        5.28      217.91     87.36 o 
 -14   0  10      165.92      240.36     58.47 o 
 -12   0  10     2698.89     2879.46    110.15 o 
 -10   0  10     1688.37     1870.60     64.13 o 
  -8   0  10      570.45      592.58     30.56 o 
  -6   0  10     5073.12     5339.50     92.15 o 
  -4   0  10     7440.02     8525.16    127.43 o 
  -2   0  10      233.65      204.71      9.75 o 
   0   0  10      662.81      612.86     19.84 o 
   2   0  10     4076.86     4351.37     82.96 o 
   4   0  10     2941.80     3074.33     57.18 o 
   6   0  10       22.41        9.74     13.32 o 
   8   0  10       50.96       71.13     23.06 o 
  10   0  10      720.20      675.82     47.46 o 
  12   0  10       11.44      -16.24     32.80 o 
  14   0  10      372.03      312.21    106.89 o 
 -16   1  10        7.65      -18.73     43.29 o 
 -15   1  10       62.88      108.95     86.06 o 
 -14   1  10        3.17       14.56     48.55 o 
 -13   1  10      118.21      140.78     33.28 o 
 -12   1  10       77.33       82.44     26.20 o 
 -11   1  10      163.70      160.23     26.44 o 
 -10   1  10     1956.86     2085.64     73.28 o 
  -9   1  10       26.20       18.86     16.97 o 
  -8   1  10      113.92      111.66     15.96 o 
  -7   1  10      374.18      349.17     33.96 o 
  -6   1  10      229.83      202.87     12.49 o 
  -5   1  10       82.88       70.09      9.07 o 
  -4   1  10      465.17      461.69     14.63 o 
  -3   1  10      287.59      266.66      9.19 o 
  -2   1  10     1616.48     1703.44     24.74 o 
  -1   1  10       39.31       40.74      4.70 o 
   0   1  10      210.97      216.66     10.07 o 
   1   1  10       10.36       11.45      7.00 o 
   2   1  10     2287.94     2266.02     28.59 o 
   3   1  10      308.49      335.36     17.87 o 
   4   1  10      280.51      264.81     11.83 o 
   5   1  10        0.63       -7.79      7.79 o 
   6   1  10      584.21      657.68     33.48 o 
   7   1  10      379.54      361.29     30.22 o 
   8   1  10       19.45       -7.46     12.56 o 
   9   1  10        2.07       11.22     17.86 o 
  10   1  10       56.54       79.83     52.13 o 
  11   1  10       23.77       -4.80     18.48 o 
  12   1  10       35.20       41.51     25.10 o 
  13   1  10      615.20      652.80     57.37 o 
  14   1  10       18.31       25.75     51.37 o 
  15   1  10      278.81      354.35     76.34 o 
 -16   2  10      133.63      173.56     53.55 o 
 -15   2  10       52.47       72.18     36.89 o 
 -14   2  10      271.60      275.28     40.02 o 
 -13   2  10        4.44      -16.52     40.43 o 
 -12   2  10       52.55       73.06     26.67 o 
 -11   2  10      628.33      611.91     34.92 o 
 -10   2  10      876.59      838.47     38.55 o 
  -9   2  10      895.10      903.60     36.15 o 
  -8   2  10       11.51       24.75     16.24 o 
  -7   2  10      167.19      209.52     18.72 o 
  -6   2  10      203.38      183.55     12.18 o 
  -5   2  10      469.53      414.26     13.87 o 
  -4   2  10      274.80      252.09     11.48 o 
  -3   2  10      620.24      637.70     17.24 o 
  -2   2  10      128.21      155.31      8.61 o 
  -1   2  10      538.03      573.53     11.61 o 
   0   2  10      455.32      500.87     26.82 o 
   1   2  10     1828.04     1919.36     38.38 o 
   2   2  10       58.49       67.88      4.70 o 
   3   2  10      587.83      616.64     13.91 o 
   4   2  10     2083.02     2124.19     35.13 o 
   5   2  10      491.32      518.77     16.55 o 
   6   2  10      618.27      606.14     40.64 o 
   7   2  10       19.93       45.14     13.55 o 
   8   2  10      183.55      188.54     34.43 o 
   9   2  10      286.65      210.74     25.34 o 
  10   2  10        4.45      -21.67     21.67 o 
  11   2  10      430.74      414.35     37.56 o 
  12   2  10       72.96       22.73     32.15 o 
  13   2  10        0.08       26.89     31.41 o 
  14   2  10        2.32       -8.34     57.16 o 
  15   2  10      232.89      152.02     67.09 o 
 -15   3  10       98.69      115.20     39.04 o 
 -14   3  10       71.73       81.03     36.97 o 
 -13   3  10       62.10       71.13     32.77 o 
 -12   3  10      325.69      336.12     35.92 o 
 -11   3  10      116.53      139.66     32.23 o 
 -10   3  10      822.71      796.88     38.60 o 
  -9   3  10      385.65      376.23     79.93 o 
  -8   3  10     2512.86     2708.70     58.90 o 
  -7   3  10     3649.31     3792.22     67.08 o 
  -6   3  10      109.07       93.64     11.58 o 
  -5   3  10        0.13        7.42      7.79 o 
  -4   3  10      210.89      217.64     17.71 o 
  -3   3  10       96.97       82.76      9.18 o 
  -2   3  10      188.88      188.03      9.28 o 
  -1   3  10     1678.61     1845.58     31.23 o 
   0   3  10       22.61       15.92      9.91 o 
   1   3  10      592.84      594.80     15.44 o 
   2   3  10      465.73      496.13     16.58 o 
   3   3  10      891.60      840.03     22.01 o 
   4   3  10      265.64      252.96     21.93 o 
   5   3  10        2.51        8.35      7.79 o 
   6   3  10      217.75      197.35     20.95 o 
   7   3  10      122.74      136.07     15.73 o 
   8   3  10      635.74      607.26     54.45 o 
   9   3  10       57.32       44.51     66.42 o 
  10   3  10      363.25      328.00     40.78 o 
  11   3  10      131.20       99.21     45.47 o 
  12   3  10       74.17       67.77     39.49 o 
  13   3  10       31.73       17.23     35.41 o 
  14   3  10       56.81      168.26     44.09 o 
 -15   4  10       16.44       -9.62     37.42 o 
 -14   4  10       13.42        5.09     33.84 o 
 -13   4  10       41.77      -32.15     32.15 o 
 -12   4  10        0.68       27.17     32.24 o 
 -11   4  10        2.77       18.54     30.65 o 
 -10   4  10        0.65      -21.82     21.82 o 
  -9   4  10      185.24      137.68     25.60 o 
  -8   4  10       67.66       84.05     19.55 o 
  -7   4  10      191.95      171.06     15.36 o 
  -6   4  10       49.84       27.34     12.47 o 
  -5   4  10     1252.70     1283.64     28.88 o 
  -4   4  10      522.93      479.83     16.61 o 
  -3   4  10       12.82       12.03      7.96 o 
  -2   4  10      577.63      559.97     15.29 o 
  -1   4  10     1989.63     2081.16     33.19 o 
   0   4  10      367.93      384.73     17.87 o 
   1   4  10      198.78      178.29     11.30 o 
   2   4  10      140.32      140.11     11.53 o 
   3   4  10     1517.89     1527.06     32.11 o 
   4   4  10      263.79      237.44     22.91 o 
   5   4  10      445.20      402.19     36.89 o 
   6   4  10      520.32      494.33     23.33 o 
   7   4  10      508.81      417.25     32.82 o 
   8   4  10      185.80      219.48     30.53 o 
   9   4  10      829.78      950.06     61.28 o 
  10   4  10      198.22      168.04     45.64 o 
  11   4  10        7.30        0.32     35.41 o 
  12   4  10        0.66        1.31    108.79 o 
  13   4  10        4.84      -37.34     47.80 o 
  14   4  10      298.16      318.39    108.50 o 
 -14   5  10        8.23       91.18     41.98 o 
 -13   5  10       94.22      107.39     40.39 o 
 -12   5  10       23.48      -36.48     36.48 o 
 -11   5  10      334.61      313.55     34.28 o 
 -10   5  10       70.80      115.51     29.41 o 
  -9   5  10      164.16      137.81     22.40 o 
  -8   5  10      184.55      198.33     29.72 o 
  -7   5  10      131.11      121.24     19.52 o 
  -6   5  10      218.99      212.60     22.40 o 
  -5   5  10     1050.71      935.29     32.64 o 
  -4   5  10        0.53       -9.58     33.77 o 
  -3   5  10       35.08       39.27      9.19 o 
  -2   5  10        0.02       17.74     11.53 o 
  -1   5  10     1359.74     1465.59     30.84 o 
   0   5  10      132.21      132.53      9.98 o 
   1   5  10      693.66      770.04     18.22 o 
   2   5  10      524.43      561.11     16.31 o 
   3   5  10      113.77      106.28     12.99 o 
   4   5  10      162.99      165.50     21.11 o 
   5   5  10       28.06       12.25     12.47 o 
   6   5  10      811.13      732.52     29.30 o 
   7   5  10     1377.11     1423.28     49.53 o 
   8   5  10        7.13       27.77     23.19 o 
   9   5  10      100.54       53.83     23.80 o 
  10   5  10       36.53      -19.28     30.64 o 
  11   5  10      199.19      242.44     90.95 o 
  12   5  10       21.20       42.78     40.06 o 
  13   5  10       53.10       51.25     42.22 o 
 -13   6  10       20.00      -34.27     38.39 o 
 -12   6  10       59.02      107.98     61.87 o 
 -11   6  10       23.58        9.05     35.72 o 
 -10   6  10        2.36      -11.96     29.11 o 
  -9   6  10       38.36       -3.07     35.72 o 
  -8   6  10       17.37       21.56     18.68 o 
  -7   6  10        5.07       17.51     21.08 o 
  -6   6  10      111.41      111.73     21.11 o 
  -5   6  10       71.37       65.34     13.82 o 
  -4   6  10      337.97      279.80     19.56 o 
  -3   6  10       83.36       81.80     15.22 o 
  -2   6  10        2.81       -3.25      8.97 o 
  -1   6  10       12.18       26.05     15.66 o 
   0   6  10       17.82       -3.25     21.11 o 
   1   6  10       41.90       41.48     16.46 o 
   2   6  10       34.39       21.61     15.83 o 
   3   6  10       90.27       69.57     15.49 o 
   4   6  10       14.87        7.41     19.49 o 
   5   6  10      324.68      327.82     36.06 o 
   6   6  10      476.80      455.10     36.12 o 
   7   6  10     1286.35     1352.22     57.82 o 
   8   6  10       39.13       18.54     38.81 o 
   9   6  10      226.05      227.39     46.12 o 
  10   6  10      194.23      231.95     47.56 o 
  11   6  10       58.94       23.06     34.05 o 
  12   6  10      126.54      115.62     69.99 o 
 -13   7  10        0.13      -16.02     57.29 o 
 -12   7  10       18.31      -12.01     33.77 o 
 -11   7  10        9.96       20.31     35.56 o 
 -10   7  10        5.93       -6.63     28.70 o 
  -9   7  10       22.05       32.72     26.10 o 
  -8   7  10      405.81      454.75     36.79 o 
  -7   7  10       51.50       56.65     30.85 o 
  -6   7  10       53.62       69.74     22.60 o 
  -5   7  10      168.24      163.45     25.10 o 
  -4   7  10      218.35      187.30     23.90 o 
  -3   7  10      105.37       94.56     20.60 o 
  -2   7  10      490.02      531.48     28.68 o 
  -1   7  10        6.08       16.32     51.96 o 
   0   7  10      129.19      119.96     31.02 o 
   1   7  10      863.50      950.35     42.93 o 
   2   7  10       13.32       19.32     15.84 o 
   3   7  10       10.72       11.38     15.96 o 
   4   7  10     1507.58     1526.05    102.02 o 
   5   7  10      124.21      125.30     25.38 o 
   6   7  10      483.33      434.99     46.56 o 
   7   7  10       10.44      -28.15     28.70 o 
   8   7  10      421.69      423.36     53.95 o 
   9   7  10       58.39      102.66     38.06 o 
  10   7  10       29.10      -42.83     42.83 o 
  11   7  10        9.75        4.23     84.27 o 
 -11   8  10        5.96      -28.00     34.55 o 
 -10   8  10        6.61      -34.43     55.21 o 
  -9   8  10      149.55      175.30     47.10 o 
  -8   8  10       55.25       58.92     29.50 o 
  -7   8  10        5.24       11.56     31.18 o 
  -6   8  10      119.04       95.65     27.56 o 
  -5   8  10       21.67       48.11     35.72 o 
  -4   8  10      311.35      327.81     35.23 o 
  -3   8  10      257.31      285.86     32.62 o 
  -2   8  10       16.49       28.70     26.30 o 
  -1   8  10      324.81      308.28     28.92 o 
   0   8  10       21.12        1.62     23.08 o 
   1   8  10       12.66       -2.27     26.05 o 
   2   8  10      169.22      184.53     48.72 o 
   3   8  10      124.69      165.41    105.72 o 
   4   8  10       64.73       49.80     33.15 o 
   5   8  10      726.46     1004.67     85.50 o 
   6   8  10        7.37       35.72     36.84 o 
   7   8  10      315.57      245.80    133.85 o 
   8   8  10        0.27      -40.43     40.43 o 
   9   8  10       15.84       49.21     37.51 o 
  10   8  10      167.51      275.68     61.92 o 
 -10   9  10       15.71      -40.42     40.42 o 
  -9   9  10      206.60      174.79     44.08 o 
  -8   9  10        8.49      -42.11     42.11 o 
  -7   9  10      180.38      181.05     66.91 o 
  -6   9  10        0.58      -19.52     68.20 o 
  -5   9  10      111.95      114.01     32.21 o 
  -4   9  10      777.28      764.34     54.69 o 
  -3   9  10      208.73      220.20     41.90 o 
  -2   9  10        9.03      -15.14     56.67 o 
  -1   9  10        0.37       26.68     27.60 o 
   0   9  10        0.68       -0.79     28.15 o 
   1   9  10      694.84      706.60     52.93 o 
   2   9  10      130.37       44.43     98.90 o 
   3   9  10      310.04      313.60     61.72 o 
   4   9  10       12.73       66.52     81.19 o 
   5   9  10       40.56       12.95     61.54 o 
   6   9  10      341.98      350.64     58.05 o 
   7   9  10      928.97     1165.65     86.59 o 
   8   9  10       74.83       33.56     43.86 o 
   9   9  10       46.40        2.72     44.21 o 
  -8  10  10        0.94        6.33     45.06 o 
  -7  10  10        1.10       37.34     47.80 o 
  -6  10  10        1.99        4.56     51.63 o 
  -5  10  10       84.09       10.37     44.57 o 
  -4  10  10       42.27       17.08     34.74 o 
  -3  10  10       76.05       66.19     37.23 o 
  -2  10  10       99.96       87.81     50.18 o 
  -1  10  10        5.79       47.66     38.11 o 
   0  10  10      287.18      332.03     46.05 o 
   1  10  10      138.12      141.17     38.48 o 
   2  10  10       24.92       38.14     36.87 o 
   3  10  10      128.45       87.72     42.69 o 
   4  10  10       37.14      -12.54     37.35 o 
   5  10  10        0.02       -5.51    155.88 o 
   6  10  10      106.79      110.54     68.20 o 
   7  10  10        1.45      -53.35     53.35 o 
  -4  11  10        0.54       -8.88     62.18 o 
  -3  11  10        3.49       15.68    115.29 o 
  -2  11  10       22.51      -46.12     52.31 o 
  -1  11  10      176.33      161.22     89.00 o 
   0  11  10       38.58      -24.35     78.27 o 
   1  11  10      113.02       67.23     53.22 o 
   2  11  10        0.44       62.00    171.63 o 
   3  11  10      175.33      163.81     48.69 o 
 -15   0  11     1528.76     1469.01    118.08 o 
 -13   0  11     1850.08     1821.01     97.32 o 
 -11   0  11      188.17      214.39     38.33 o 
  -9   0  11     1197.25     1242.46     48.15 o 
  -7   0  11     1175.45     1159.76     38.72 o 
  -5   0  11      910.21      893.36     27.33 o 
  -3   0  11    12759.09    14094.22    191.91 o 
  -1   0  11     5499.72     5229.47     82.88 o 
   1   0  11     3533.49     3465.98     60.56 o 
   3   0  11       69.07       64.63     10.07 o 
   5   0  11      414.27      435.49     23.72 o 
   7   0  11      669.18      793.24     35.44 o 
   9   0  11      252.56      263.79     29.56 o 
  11   0  11       45.04       48.39     32.48 o 
  13   0  11      359.92      407.08    108.19 o 
  15   0  11      101.25      148.75    109.78 o 
 -16   1  11      155.03       81.66     46.99 o 
 -15   1  11       16.87      -17.77     56.83 o 
 -14   1  11      200.82      147.16     37.13 o 
 -13   1  11      209.50      205.57     36.86 o 
 -12   1  11      474.09      458.78     37.78 o 
 -11   1  11      414.46      393.60     29.52 o 
 -10   1  11      475.30      438.02     27.80 o 
  -9   1  11     1565.36     1529.36     73.73 o 
  -8   1  11      179.19      202.14     45.48 o 
  -7   1  11      257.01      193.70     25.99 o 
  -6   1  11       92.75      117.15     13.55 o 
  -5   1  11      167.35      142.70     11.53 o 
  -4   1  11      456.97      401.57     11.38 o 
  -3   1  11      235.23      258.35     14.62 o 
  -2   1  11       31.02       25.19     21.27 o 
  -1   1  11     2065.20     2060.53     27.27 o 
   0   1  11     1540.30     1459.34     30.47 o 
   1   1  11      572.90      561.38     15.29 o 
   2   1  11       94.06       91.71      6.33 o 
   3   1  11     1350.54     1345.79     23.08 o 
   4   1  11      271.41      292.54     11.03 o 
   5   1  11        2.97       23.20     16.24 o 
   6   1  11       55.85       44.50     12.99 o 
   7   1  11      143.35      153.66     16.42 o 
   8   1  11      278.40      268.03     19.10 o 
   9   1  11      319.36      287.54     23.31 o 
  10   1  11      142.75      119.93     25.26 o 
  11   1  11     1119.22     1224.07     45.07 o 
  12   1  11       81.95      138.43     73.24 o 
  13   1  11      140.74      146.41     85.75 o 
  14   1  11      159.77      216.43     55.99 o 
 -15   2  11      204.18      276.28     47.57 o 
 -14   2  11       68.25       35.21     35.73 o 
 -13   2  11       14.55       43.41     30.83 o 
 -12   2  11      155.07      169.10     31.20 o 
 -11   2  11     1271.25     1324.78     48.40 o 
 -10   2  11     5421.83     5835.65    117.41 o 
  -9   2  11      616.03      664.41     33.88 o 
  -8   2  11       12.49       26.37     17.20 o 
  -7   2  11      182.99      166.88     17.11 o 
  -6   2  11      263.79      279.55     14.57 o 
  -5   2  11       25.50       12.06      7.79 o 
  -4   2  11      549.32      465.68     14.66 o 
  -3   2  11      240.36      216.31      9.41 o 
  -2   2  11     1139.01     1182.09     20.67 o 
  -1   2  11     2696.13     2810.54     36.22 o 
   0   2  11      130.36      114.36     11.32 o 
   1   2  11      112.49      126.13     19.16 o 
   2   2  11      311.90      270.19     15.21 o 
   3   2  11     1566.76     1646.79     26.14 o 
   4   2  11     1229.23     1160.00     44.92 o 
   5   2  11      951.08      951.56     23.51 o 
   6   2  11       12.53       18.15     16.91 o 
   7   2  11      610.81      620.68     26.09 o 
   8   2  11       59.23       41.17     15.83 o 
   9   2  11      107.49      113.14     22.05 o 
  10   2  11      362.36      311.32     77.65 o 
  11   2  11        4.37       33.69     22.55 o 
  12   2  11      295.14      208.35     35.68 o 
  13   2  11       41.46       42.35     44.63 o 
  14   2  11       61.84      -20.72    100.68 o 
 -15   3  11        0.52       -9.15     35.11 o 
 -14   3  11      109.30       95.73     39.39 o 
 -13   3  11      470.68      529.01     44.23 o 
 -12   3  11      195.67      251.24     34.13 o 
 -11   3  11        3.42      -13.91     29.82 o 
 -10   3  11      176.71      158.51     26.37 o 
  -9   3  11       32.77       26.26     17.11 o 
  -8   3  11      480.69      508.68     27.72 o 
  -7   3  11     1302.86     1355.29     39.86 o 
  -6   3  11     1837.23     1860.90     61.40 o 
  -5   3  11      335.70      376.03     15.38 o 
  -4   3  11      145.58      154.36     29.72 o 
  -3   3  11        0.18       -2.50      9.33 o 
  -2   3  11        0.30       -1.40      6.49 o 
  -1   3  11        5.38       23.06      4.59 o 
   0   3  11      444.75      454.23     12.77 o 
   1   3  11      180.73      196.50      6.77 o 
   2   3  11     2557.73     2694.85     37.00 o 
   3   3  11      649.83      683.41     38.85 o 
   4   3  11     2246.67     2401.71     47.44 o 
   5   3  11       54.62       70.27      9.99 o 
   6   3  11     1354.46     1391.97     36.12 o 
   7   3  11      137.07      102.81     32.16 o 
   8   3  11       20.67        7.77     21.18 o 
   9   3  11      118.15      132.72     45.31 o 
  10   3  11       52.39       50.21     24.78 o 
  11   3  11      108.45      147.08     37.51 o 
  12   3  11       40.25       76.43     42.06 o 
  13   3  11       26.40       -3.28     39.14 o 
  14   3  11      142.37      137.02     65.05 o 
 -15   4  11       65.72       17.70     64.79 o 
 -14   4  11      375.77      378.46     49.26 o 
 -13   4  11        9.68      -33.26     33.26 o 
 -12   4  11       65.73       91.79     65.12 o 
 -11   4  11        0.15       29.68     27.08 o 
 -10   4  11      107.87       85.49     26.30 o 
  -9   4  11       17.68       24.19     20.44 o 
  -8   4  11     4050.55     4150.76     82.80 o 
  -7   4  11        2.53      -11.98     16.71 o 
  -6   4  11        3.88        3.25     11.71 o 
  -5   4  11      273.86      260.24     15.62 o 
  -4   4  11        1.10       -3.25      9.19 o 
  -3   4  11        1.43      -12.06     12.06 o 
  -2   4  11      216.12      219.15     15.92 o 
  -1   4  11     1213.10     1239.36     26.05 o 
   0   4  11        2.85       -4.87      8.12 o 
   1   4  11        8.20        8.12      6.89 o 
   2   4  11        0.59        0.00     12.99 o 
   3   4  11      195.18      168.16     11.41 o 
   4   4  11      180.50      166.69     12.33 o 
   5   4  11      291.08      302.51     18.13 o 
   6   4  11       27.02       25.78     14.78 o 
   7   4  11       13.32        0.00     14.01 o 
   8   4  11      522.45      542.49     32.82 o 
   9   4  11        1.20       16.69     26.56 o 
  10   4  11       38.28       65.74     42.22 o 
  11   4  11        0.17      -28.93     28.93 o 
  12   4  11      186.00       67.44     71.46 o 
  13   4  11       27.22       57.06     39.46 o 
 -14   5  11       22.76      -50.01     50.01 o 
 -13   5  11        2.47      -52.93     95.48 o 
 -12   5  11        3.26       62.28     56.51 o 
 -11   5  11        1.22       16.24     25.18 o 
 -10   5  11       77.44      122.65     29.27 o 
  -9   5  11       25.31       29.23     20.29 o 
  -8   5  11       49.71       80.74     20.21 o 
  -7   5  11      410.54      408.41     25.89 o 
  -6   5  11      352.46      341.85     22.08 o 
  -5   5  11     1011.56     1067.81     31.29 o 
  -4   5  11       30.04       35.12     12.24 o 
  -3   5  11      778.15      790.52     25.69 o 
  -2   5  11       31.51       36.63      7.96 o 
  -1   5  11      339.48      314.09     14.94 o 
   0   5  11       27.28       20.69     16.24 o 
   1   5  11        7.39       15.43     16.24 o 
   2   5  11     1241.61     1417.80     30.37 o 
   3   5  11        0.18       15.95     11.20 o 
   4   5  11       62.73       59.37     10.67 o 
   5   5  11      189.48      199.11     17.57 o 
   6   5  11       24.53       29.47     17.87 o 
   7   5  11       53.49       72.28     23.70 o 
   8   5  11        3.65      -18.59     28.01 o 
   9   5  11      264.87      159.08     37.08 o 
  10   5  11       48.99        5.15     32.14 o 
  11   5  11      269.97      358.76     68.87 o 
  12   5  11      115.92       53.25     39.03 o 
  13   5  11        2.72       -3.42     42.91 o 
 -13   6  11        0.02       14.94     44.37 o 
 -12   6  11       10.02      -37.47     68.20 o 
 -11   6  11      957.54      984.66     58.40 o 
 -10   6  11      184.93      149.11     31.77 o 
  -9   6  11        0.01      -10.14     23.96 o 
  -8   6  11      244.42      221.22     27.28 o 
  -7   6  11       17.12       26.61     17.87 o 
  -6   6  11     1048.50     1018.68     41.81 o 
  -5   6  11      927.56      997.76     36.58 o 
  -4   6  11       76.20       63.14     22.90 o 
  -3   6  11     1281.91     1420.22     76.14 o 
  -2   6  11      686.04      693.14     25.83 o 
  -1   6  11      665.18      676.40     30.88 o 
   0   6  11      284.58      285.04     20.83 o 
   1   6  11       47.01       45.32     14.02 o 
   2   6  11       41.19       72.59     15.35 o 
   3   6  11        0.50       -0.49     26.14 o 
   4   6  11        9.24       -1.66     16.19 o 
   5   6  11      634.60      608.21     37.05 o 
   6   6  11        3.37       -3.09     26.14 o 
   7   6  11     1144.05     1296.41     88.79 o 
   8   6  11        8.67        3.91     28.93 o 
   9   6  11       87.36      142.43     43.33 o 
  10   6  11      179.18      200.39    189.04 o 
  11   6  11        9.67       39.89     56.99 o 
  12   6  11        2.33       43.72     44.87 o 
 -12   7  11      146.43       97.95     43.86 o 
 -11   7  11        0.00      -26.23     33.99 o 
 -10   7  11       30.04      -18.95     31.29 o 
  -9   7  11        0.48       13.36     29.53 o 
  -8   7  11       12.81       18.00     25.37 o 
  -7   7  11     1844.10     2145.66     86.75 o 
  -6   7  11        0.06       13.50     25.61 o 
  -5   7  11        1.86       45.79     35.72 o 
  -4   7  11      246.01      261.40     88.85 o 
  -3   7  11       21.00       51.03     24.36 o 
  -2   7  11      108.83       81.87     18.03 o 
  -1   7  11      848.72      940.39    106.81 o 
   0   7  11      220.77      236.03     23.05 o 
   1   7  11     1169.79     1178.31     44.00 o 
   2   7  11        1.71       -0.43     17.11 o 
   3   7  11      781.10      838.57     60.63 o 
   4   7  11      713.60      643.13    115.56 o 
   5   7  11      332.55      319.75     83.01 o 
   6   7  11       79.96       63.70     34.68 o 
   7   7  11       54.67       31.18     53.42 o 
   8   7  11       98.84       70.87     48.25 o 
   9   7  11       47.90       46.45     36.60 o 
  10   7  11      148.24      124.66     42.94 o 
  11   7  11      216.98      211.11     68.54 o 
 -11   8  11       48.45      106.98     49.03 o 
 -10   8  11       11.64       52.43     41.93 o 
  -9   8  11        8.36       40.76     38.30 o 
  -8   8  11        0.34      -23.06     34.46 o 
  -7   8  11      157.83      162.49     34.97 o 
  -6   8  11       17.03       -2.98     77.78 o 
  -5   8  11       31.47        3.67     26.17 o 
  -4   8  11      363.96      284.30     34.52 o 
  -3   8  11     1257.21     1530.45     70.97 o 
  -2   8  11        0.01       14.58     20.66 o 
  -1   8  11      971.84     1103.05     56.80 o 
   0   8  11      804.14      879.42     53.15 o 
   1   8  11      113.75       88.41     31.18 o 
   2   8  11      186.30      193.50     38.98 o 
   3   8  11      197.86      135.11     40.17 o 
   4   8  11      122.25       78.20     71.46 o 
   5   8  11       36.80       41.66     30.74 o 
   6   8  11       67.14       55.58     80.87 o 
   7   8  11      113.34      136.84     43.55 o 
   8   8  11        5.96       43.08     34.21 o 
   9   8  11       20.24       35.50     99.21 o 
  10   8  11       12.18     -101.34    174.88 o 
  -9   9  11       14.09        9.85     38.12 o 
  -8   9  11      233.18      205.64     48.94 o 
  -7   9  11        5.53       52.07     64.63 o 
  -6   9  11       21.01       16.68     29.76 o 
  -5   9  11        6.14      -31.93     35.84 o 
  -4   9  11        3.67       23.92     28.39 o 
  -3   9  11      277.78      374.67     44.05 o 
  -2   9  11       33.27       33.28     48.55 o 
  -1   9  11        1.71       39.41     26.79 o 
   0   9  11       81.00       28.01     92.40 o 
   1   9  11       14.02       17.17     35.64 o 
   2   9  11      324.18      277.44     37.25 o 
   3   9  11       80.35       33.67     55.37 o 
   4   9  11       90.85       60.59     37.19 o 
   5   9  11        4.90      -43.50     43.50 o 
   6   9  11      250.91      272.85     96.31 o 
   7   9  11       22.88       15.06     37.22 o 
   8   9  11        9.94      -51.64    157.34 o 
  -7  10  11       83.17       92.15     47.40 o 
  -6  10  11       72.66       -1.25     35.09 o 
  -5  10  11       51.77       35.57     33.99 o 
  -4  10  11        3.43        4.69     38.36 o 
  -3  10  11      770.01      837.90     65.84 o 
  -2  10  11        3.61      -30.85     30.85 o 
  -1  10  11      161.08      157.45     42.79 o 
   0  10  11       58.30      113.62     42.28 o 
   1  10  11      133.06      205.04    149.41 o 
   2  10  11      325.71      469.71     77.64 o 
   3  10  11      592.51      718.37    114.87 o 
   4  10  11        0.01      -31.70     34.10 o 
   5  10  11       67.28       34.21     76.16 o 
   6  10  11       31.54        3.34     38.36 o 
  -3  11  11        9.54       21.99     51.17 o 
  -2  11  11       22.88        2.39     40.25 o 
  -1  11  11      170.05      188.79     57.41 o 
   0  11  11      186.03      188.72     61.06 o 
   1  11  11       36.64      -37.81     38.28 o 
   2  11  11       48.32       73.78     40.33 o 
 -14   0  12        0.71      -23.06     39.29 o 
 -12   0  12     1246.57     1270.43     73.18 o 
 -10   0  12      501.53      538.16     39.65 o 
  -8   0  12       61.08       68.20     19.81 o 
  -6   0  12      394.06      388.99     26.97 o 
  -4   0  12     1594.06     1665.30     37.14 o 
  -2   0  12     6425.74     6487.63     92.48 o 
   0   0  12     1029.11     1083.46     22.46 o 
   2   0  12      164.64      168.93     13.32 o 
   4   0  12      697.73      685.12     26.99 o 
   6   0  12     1152.24     1190.82     39.37 o 
   8   0  12      468.55      452.03     31.52 o 
  10   0  12      561.91      573.27     40.95 o 
  12   0  12     1679.99     1929.22    105.10 o 
  14   0  12       60.45      -19.16     61.38 o 
 -15   1  12      635.35      693.68     59.11 o 
 -14   1  12       86.61       50.58     66.26 o 
 -13   1  12       57.68      104.14     42.06 o 
 -12   1  12      141.09      134.47     29.85 o 
 -11   1  12      244.75      285.13     38.98 o 
 -10   1  12       13.86        8.17     20.66 o 
  -9   1  12      478.41      434.88     27.67 o 
  -8   1  12        9.23        7.76     12.53 o 
  -7   1  12       60.40       65.82     13.32 o 
  -6   1  12      524.63      531.97     30.39 o 
  -5   1  12      215.36      240.10     27.78 o 
  -4   1  12      202.94      198.19     12.83 o 
  -3   1  12      941.10      963.39     40.67 o 
  -2   1  12      605.23      670.62     15.51 o 
  -1   1  12       66.15       78.54      4.58 o 
   0   1  12      152.94      158.50     11.58 o 
   1   1  12     3643.59     3700.64     59.00 o 
   2   1  12     1578.19     1693.37     32.79 o 
   3   1  12      563.25      605.30     13.91 o 
   4   1  12      890.01      907.82     49.77 o 
   5   1  12      784.88      827.59     20.81 o 
   6   1  12      262.82      244.58     15.03 o 
   7   1  12      525.08      547.70     21.61 o 
   8   1  12      109.50      102.23     24.52 o 
   9   1  12      849.72      851.97     37.34 o 
  10   1  12       45.57       39.30     20.67 o 
  11   1  12      994.62     1098.01     85.84 o 
  12   1  12       70.30       98.88     46.93 o 
  13   1  12       15.40       51.33     42.33 o 
  14   1  12       60.85       36.32     59.92 o 
 -15   2  12       21.93       33.65     39.81 o 
 -14   2  12       79.14       85.07     34.72 o 
 -13   2  12      105.80       36.25     43.68 o 
 -12   2  12      180.29      202.76     30.09 o 
 -11   2  12       87.39       58.46     23.90 o 
 -10   2  12      672.14      635.34     36.63 o 
  -9   2  12      102.41       90.36     20.90 o 
  -8   2  12      246.94      289.98     47.11 o 
  -7   2  12        0.07        5.41     13.21 o 
  -6   2  12      210.90      201.10     29.08 o 
  -5   2  12      419.55      420.08     16.55 o 
  -4   2  12     2374.77     2482.18     38.12 o 
  -3   2  12       27.73       28.41      8.28 o 
  -2   2  12      977.77     1003.95     16.45 o 
  -1   2  12        0.39        4.64      7.79 o 
   0   2  12     2210.08     2140.23     45.01 o 
   1   2  12      460.09      466.55     16.43 o 
   2   2  12       17.83        1.30     10.81 o 
   3   2  12      970.87     1027.37     20.94 o 
   4   2  12      649.95      633.11     33.00 o 
   5   2  12      249.73      223.19     13.86 o 
   6   2  12       47.82       35.00     10.14 o 
   7   2  12      157.26      153.18     18.19 o 
   8   2  12        6.27        5.57     17.70 o 
   9   2  12        2.32      -19.51     19.51 o 
  10   2  12      202.37      215.77     30.65 o 
  11   2  12      441.05      499.94     64.98 o 
  12   2  12      296.96      347.57     41.65 o 
  13   2  12        1.44      -13.24     87.52 o 
  14   2  12       62.86       63.11     47.34 o 
 -15   3  12      153.94      214.22     43.46 o 
 -14   3  12      249.90      268.75     79.75 o 
 -13   3  12      105.11       46.72     30.84 o 
 -12   3  12       20.78       48.55     28.38 o 
 -11   3  12      918.08      921.00     43.86 o 
 -10   3  12      891.35      865.82     37.93 o 
  -9   3  12        0.35       26.04     18.48 o 
  -8   3  12       93.32      112.41     38.81 o 
  -7   3  12      447.03      490.82     20.44 o 
  -6   3  12      291.52      270.54     17.56 o 
  -5   3  12      613.22      585.96     20.64 o 
  -4   3  12        8.15        1.62      9.19 o 
  -3   3  12     3169.24     3330.67     45.98 o 
  -2   3  12      183.88      170.85     10.30 o 
  -1   3  12      575.73      530.78     13.17 o 
   0   3  12      715.40      727.44     27.19 o 
   1   3  12      230.52      302.22     18.58 o 
   2   3  12      834.76      931.56     33.95 o 
   3   3  12       77.27       87.35      6.75 o 
   4   3  12      566.76      531.76     39.17 o 
   5   3  12      343.79      293.93     37.04 o 
   6   3  12      144.66      138.44     14.74 o 
   7   3  12      225.18      227.37     20.51 o 
   8   3  12      222.79      189.78     29.72 o 
   9   3  12      553.45      550.72     37.76 o 
  10   3  12       26.10       71.12     29.62 o 
  11   3  12        1.79       32.47     35.54 o 
  12   3  12        3.84       15.53     25.74 o 
  13   3  12      103.38      129.98     83.14 o 
  14   3  12       41.02      -33.79     54.89 o 
 -14   4  12       51.63       48.20     35.31 o 
 -13   4  12        5.04       -2.09     56.67 o 
 -12   4  12      513.00      523.59     45.20 o 
 -11   4  12       57.60       49.32     27.86 o 
 -10   4  12      596.78      617.80     43.86 o 
  -9   4  12      621.57      678.28     38.72 o 
  -8   4  12     2011.16     2069.84     49.38 o 
  -7   4  12     1488.29     1663.58     41.02 o 
  -6   4  12       50.53       61.95     13.89 o 
  -5   4  12      908.83      930.94     24.60 o 
  -4   4  12     1282.29     1252.92     34.33 o 
  -3   4  12      345.93      324.61     13.76 o 
  -2   4  12      139.84      151.41     28.26 o 
  -1   4  12      188.12      188.35     10.38 o 
   0   4  12     2274.07     2379.52     37.21 o 
   1   4  12      213.76      220.59     10.54 o 
   2   4  12     1297.41     1450.93     36.94 o 
   3   4  12     1239.56     1285.10     27.41 o 
   4   4  12     1761.93     1804.94     90.21 o 
   5   4  12       81.34       85.78     14.78 o 
   6   4  12      257.53      218.20     18.19 o 
   7   4  12        0.10       -2.85     23.06 o 
   8   4  12       11.99      -21.56     21.56 o 
   9   4  12      217.93      175.35     37.32 o 
  10   4  12      161.02      128.45     41.74 o 
  11   4  12      115.37       77.55     35.03 o 
  12   4  12       16.44      -44.58     76.48 o 
  13   4  12       55.10      185.47     89.15 o 
 -14   5  12        0.21      -37.27     45.63 o 
 -13   5  12        2.05       42.22     43.18 o 
 -12   5  12      182.89      130.20     37.84 o 
 -11   5  12      388.27      366.81     81.06 o 
 -10   5  12      633.95      700.43     47.58 o 
  -9   5  12       13.80       15.25     41.89 o 
  -8   5  12      463.95      536.43     35.42 o 
  -7   5  12      113.82      146.49     24.23 o 
  -6   5  12        6.83       13.76     14.84 o 
  -5   5  12       32.55       27.74     16.08 o 
  -4   5  12     1051.55     1052.45     31.03 o 
  -3   5  12      266.39      238.31     14.74 o 
  -2   5  12      246.87      240.42     13.66 o 
  -1   5  12      579.13      606.54     20.28 o 
   0   5  12        0.25        6.96      7.79 o 
   1   5  12       62.08       45.82     25.82 o 
   2   5  12       97.04       96.70     13.15 o 
   3   5  12      102.24      113.68     10.99 o 
   4   5  12       36.15       34.08     25.82 o 
   5   5  12      191.55      175.53     31.02 o 
   6   5  12        0.05       30.78     18.48 o 
   7   5  12        0.15       24.51     23.21 o 
   8   5  12        5.57       34.38     29.39 o 
   9   5  12      548.12      567.66    105.94 o 
  10   5  12      185.63      123.46     39.21 o 
  11   5  12       61.22       23.61     33.58 o 
  12   5  12       56.18       55.33     71.29 o 
 -13   6  12       63.73       38.44     53.64 o 
 -12   6  12       24.64       31.02     58.46 o 
 -11   6  12        0.05      -51.96     51.96 o 
 -10   6  12      376.12      335.21     39.80 o 
  -9   6  12       77.93       93.99     26.46 o 
  -8   6  12       68.92       58.23     23.24 o 
  -7   6  12      840.13      944.43     42.07 o 
  -6   6  12       32.20       41.91     20.66 o 
  -5   6  12      153.05      152.17     21.57 o 
  -4   6  12      110.93       91.28     58.30 o 
  -3   6  12      124.68       91.68     16.10 o 
  -2   6  12      294.58      278.24     21.87 o 
  -1   6  12       15.35       30.98     14.79 o 
   0   6  12      127.55      102.66     16.03 o 
   1   6  12        0.80       -3.15     10.99 o 
   2   6  12        0.94        4.33     14.52 o 
   3   6  12       40.83       43.17     17.43 o 
   4   6  12       41.49       38.80     19.32 o 
   5   6  12      145.65      223.28     34.72 o 
   6   6  12      180.59      224.78     35.73 o 
   7   6  12       62.91       43.24     32.23 o 
   8   6  12      336.16      287.93     35.19 o 
   9   6  12       47.77       81.11     55.37 o 
  10   6  12        8.15      -35.10     49.56 o 
  11   6  12       13.85      -26.00     67.87 o 
  12   6  12        7.68       41.11     69.50 o 
 -12   7  12        1.25        4.50     87.52 o 
 -11   7  12       14.31       54.88     37.46 o 
 -10   7  12       13.35        9.86     35.21 o 
  -9   7  12      200.12      228.89     41.63 o 
  -8   7  12      468.01      526.53     38.59 o 
  -7   7  12       13.49       -0.49     22.62 o 
  -6   7  12      270.21      268.33     43.86 o 
  -5   7  12      715.15      740.91     41.56 o 
  -4   7  12     1480.31     1502.02     56.03 o 
  -3   7  12       65.32       66.62     24.16 o 
  -2   7  12      287.01      312.82     57.67 o 
  -1   7  12        5.85       23.82     32.48 o 
   0   7  12       10.96        9.52     19.32 o 
   1   7  12      219.53      207.17     28.91 o 
   2   7  12       19.85       51.88     38.81 o 
   3   7  12      166.07      121.58     55.38 o 
   4   7  12      101.14       51.64     80.87 o 
   5   7  12        1.82       49.79     27.46 o 
   6   7  12      105.56      199.68     43.05 o 
   7   7  12      150.13      170.91     40.20 o 
   8   7  12       47.83       14.03     29.08 o 
   9   7  12       14.49       13.42     39.81 o 
  10   7  12        7.78       31.37     37.49 o 
  11   7  12       57.36       24.25     41.36 o 
 -11   8  12       17.12       44.23     82.49 o 
 -10   8  12       12.35      -12.76     34.01 o 
  -9   8  12        0.19      -21.96     55.04 o 
  -8   8  12       30.45       38.01     35.09 o 
  -7   8  12      123.25       82.73     38.98 o 
  -6   8  12       15.35       -3.47     89.14 o 
  -5   8  12       21.58        4.30     26.68 o 
  -4   8  12       34.12       83.23     30.05 o 
  -3   8  12       79.64       46.19     28.61 o 
  -2   8  12      131.74      141.26     43.67 o 
  -1   8  12     1060.18     1063.70     58.45 o 
   0   8  12      247.19      230.19     32.48 o 
   1   8  12      118.25      103.57     45.47 o 
   2   8  12       30.28       17.10     24.75 o 
   3   8  12        7.55       29.99     23.56 o 
   4   8  12        0.01      -12.99     23.47 o 
   5   8  12      584.00      543.04     55.81 o 
   6   8  12      532.49      561.33     71.05 o 
   7   8  12        3.84      -25.03     32.47 o 
   8   8  12       16.50      -10.62     36.34 o 
   9   8  12        9.24      -31.56     49.67 o 
  -9   9  12      124.43       44.99     42.98 o 
  -8   9  12        8.67       22.82     39.85 o 
  -7   9  12       23.72       -6.72     60.08 o 
  -6   9  12       39.52       41.90     53.42 o 
  -5   9  12        9.59      -31.01     31.01 o 
  -4   9  12       87.24      128.09     93.86 o 
  -3   9  12        0.50       -9.98     64.95 o 
  -2   9  12      255.33      255.03     54.09 o 
  -1   9  12     1111.10     1075.55    151.37 o 
   0   9  12        4.86      -13.21     29.34 o 
   1   9  12      296.36      267.51     38.99 o 
   2   9  12        0.99       -9.42     56.51 o 
   3   9  12      117.86       37.52     45.15 o 
   4   9  12       85.53       48.03     40.60 o 
   5   9  12       68.12       40.28     39.48 o 
   6   9  12        4.26      -25.25     81.02 o 
   7   9  12      282.73      214.35    108.66 o 
   8   9  12      138.44      178.81     72.76 o 
  -6  10  12        0.03       13.95     42.27 o 
  -5  10  12        3.23      -19.67     35.06 o 
  -4  10  12      160.14       88.62     45.15 o 
  -3  10  12      251.96      204.54     47.55 o 
  -2  10  12       24.74       83.36     35.63 o 
  -1  10  12       71.00      100.49     37.19 o 
   0  10  12      144.72      126.82     80.88 o 
   1  10  12       80.07       55.89     54.72 o 
   2  10  12       93.01      163.92     41.77 o 
   3  10  12      166.76      213.19     41.64 o 
   4  10  12      238.03      317.93    111.09 o 
   5  10  12       77.08       98.41     80.87 o 
 -15   0  13      450.64      444.79     72.13 o 
 -13   0  13        2.36      -25.66     35.40 o 
 -11   0  13       95.26       -9.74     32.48 o 
  -9   0  13       83.83       54.89     26.31 o 
  -7   0  13        4.39       -6.50     16.24 o 
  -5   0  13      712.47      712.09     27.31 o 
  -3   0  13      520.78      530.52     18.53 o 
  -1   0  13      798.72      758.84     22.12 o 
   1   0  13      191.81      194.92      9.42 o 
   3   0  13      843.61      758.80     25.04 o 
   5   0  13       30.64       35.72     12.99 o 
   7   0  13       50.63       64.63     19.16 o 
   9   0  13      125.84      103.94     28.91 o 
  11   0  13        0.38      -48.71     48.71 o 
  13   0  13      107.56      148.75    100.03 o 
 -15   1  13        2.78      -50.72     50.72 o 
 -14   1  13      208.97      223.07     60.09 o 
 -13   1  13      122.44       63.69     48.72 o 
 -12   1  13       99.92       64.96     32.15 o 
 -11   1  13      342.87      333.61     30.85 o 
 -10   1  13       40.65       35.34     42.06 o 
  -9   1  13       88.42       50.40     25.98 o 
  -8   1  13      164.31      176.76     17.11 o 
  -7   1  13      175.89      131.00     15.95 o 
  -6   1  13      849.91      862.89     36.91 o 
  -5   1  13       34.48       38.61     10.14 o 
  -4   1  13       54.70       46.52      7.69 o 
  -3   1  13        0.08        4.84      7.00 o 
  -2   1  13     1764.17     1955.53     30.25 o 
  -1   1  13     1195.72     1259.69     24.25 o 
   0   1  13      122.53      146.07     11.71 o 
   1   1  13      816.49      785.23     28.79 o 
   2   1  13      911.74      968.46     23.80 o 
   3   1  13        0.34       10.82      6.49 o 
   4   1  13      142.94      129.29     12.99 o 
   5   1  13        0.00       12.53      7.79 o 
   6   1  13      782.55      750.62     22.07 o 
   7   1  13       94.08       80.70     32.64 o 
   8   1  13      130.34      149.08     21.59 o 
   9   1  13      325.33      279.87     25.61 o 
  10   1  13      604.75      691.33     42.48 o 
  11   1  13      182.96      143.21     41.09 o 
  12   1  13      349.44      427.71     51.35 o 
  13   1  13        8.64     -102.30    102.30 o 
  14   1  13        5.69       36.05     50.55 o 
 -15   2  13        9.68       43.50     44.63 o 
 -14   2  13       12.11      -42.22     42.22 o 
 -13   2  13      346.14      433.49     53.28 o 
 -12   2  13       34.27       10.32     24.36 o 
 -11   2  13        5.02      -35.72     35.72 o 
 -10   2  13      472.06      450.00     33.30 o 
  -9   2  13        3.80        5.03     24.19 o 
  -8   2  13      396.70      363.73     22.90 o 
  -7   2  13       27.96       39.40     17.70 o 
  -6   2  13        0.99       18.62     12.71 o 
  -5   2  13      359.61      365.39     21.77 o 
  -4   2  13        0.24        7.96     11.20 o 
  -3   2  13      105.52       99.79      9.19 o 
  -2   2  13      270.10      263.01      9.07 o 
  -1   2  13      674.44      689.35     24.22 o 
   0   2  13       24.56       14.61      9.19 o 
   1   2  13     1287.66     1245.47     32.60 o 
   2   2  13      247.04      262.76     38.50 o 
   3   2  13       25.28       40.39     13.28 o 
   4   2  13     1025.82     1048.59     24.00 o 
   5   2  13       63.08       28.96     17.70 o 
   6   2  13        8.21       14.61     11.48 o 
   7   2  13       79.30       84.12     14.01 o 
   8   2  13       14.80        9.94     25.98 o 
   9   2  13       96.25       87.05     26.01 o 
  10   2  13      270.98      196.15     76.50 o 
  11   2  13        2.01      -29.74     29.74 o 
  12   2  13      155.87      159.86     39.15 o 
  13   2  13      142.46      150.91     42.46 o 
  14   2  13      277.10      342.69     91.28 o 
 -15   3  13       42.65      -27.24     58.62 o 
 -14   3  13        1.50       -0.70     37.69 o 
 -13   3  13       11.23       -2.77     31.17 o 
 -12   3  13       48.57       30.92     35.56 o 
 -11   3  13      383.59      411.36     34.31 o 
 -10   3  13      452.57      450.13     38.11 o 
  -9   3  13      669.68      626.05     47.13 o 
  -8   3  13       47.63       38.81     19.65 o 
  -7   3  13     1325.25     1475.45     38.55 o 
  -6   3  13        1.55        4.89     11.59 o 
  -5   3  13       16.37       12.86     14.29 o 
  -4   3  13      500.40      504.41     17.12 o 
  -3   3  13        0.99       13.04      6.88 o 
  -2   3  13      540.90      549.05     13.21 o 
  -1   3  13       21.80       23.03     13.82 o 
   0   3  13        0.34        4.92     14.37 o 
   1   3  13      149.80      185.49     28.10 o 
   2   3  13       48.28       52.18     13.57 o 
   3   3  13      493.79      491.07     91.49 o 
   4   3  13      803.66      759.65     18.79 o 
   5   3  13      285.17      258.78     36.39 o 
   6   3  13       11.99       38.29     12.39 o 
   7   3  13      333.54      322.77     29.40 o 
   8   3  13      103.96      153.46     27.79 o 
   9   3  13      143.27      139.97     25.44 o 
  10   3  13      104.10       77.72     30.35 o 
  11   3  13      159.24      160.51     34.45 o 
  12   3  13       58.24       70.73     47.09 o 
  13   3  13       14.89       83.28     39.91 o 
 -14   4  13        5.39       -6.32     37.09 o 
 -13   4  13       63.22       76.35     37.28 o 
 -12   4  13        0.70       29.51     33.46 o 
 -11   4  13      309.13      298.70     37.58 o 
 -10   4  13        5.81       46.15     32.48 o 
  -9   4  13       56.69       56.81     27.44 o 
  -8   4  13      125.87      106.78     19.09 o 
  -7   4  13      485.12      502.74     26.12 o 
  -6   4  13     2265.02     2325.75     48.53 o 
  -5   4  13      909.06      920.43     24.48 o 
  -4   4  13      559.45      562.46     19.99 o 
  -3   4  13      227.15      211.21     11.72 o 
  -2   4  13     1159.11     1097.33     32.21 o 
  -1   4  13       82.68       83.35      7.80 o 
   0   4  13      336.96      336.72     16.73 o 
   1   4  13       33.56       41.44      4.71 o 
   2   4  13      349.30      355.97      9.19 o 
   3   4  13       54.70       70.85     11.53 o 
   4   4  13        2.05        3.71      8.12 o 
   5   4  13        0.16       -4.87      9.19 o 
   6   4  13       75.17       85.36     15.68 o 
   7   4  13      470.78      421.35     36.08 o 
   8   4  13        5.41        9.95     23.53 o 
   9   4  13      121.18      140.90     64.80 o 
  10   4  13        2.11      -22.20     32.45 o 
  11   4  13      230.97      242.92     55.06 o 
  12   4  13       26.74       55.15     35.43 o 
  13   4  13      216.19      196.00     56.25 o 
 -13   5  13      354.91      283.18     56.70 o 
 -12   5  13        6.40       19.40     99.21 o 
 -11   5  13       24.68       23.67     39.21 o 
 -10   5  13        9.18       11.45     25.37 o 
  -9   5  13       11.83        4.49     21.86 o 
  -8   5  13       38.65        5.13     21.73 o 
  -7   5  13      198.73      225.55     22.96 o 
  -6   5  13      495.33      544.48     28.01 o 
  -5   5  13     2400.22     2469.57     76.58 o 
  -4   5  13       79.23       72.74     12.56 o 
  -3   5  13       15.15       28.76     12.47 o 
  -2   5  13     1325.67     1345.41     29.57 o 
  -1   5  13        0.07       -6.49      9.74 o 
   0   5  13      111.08       72.97     24.04 o 
   1   5  13       22.20       23.25      9.74 o 
   2   5  13        1.07        2.78      8.12 o 
   3   5  13      496.14      453.38     44.36 o 
   4   5  13      389.63      343.77     44.19 o 
   5   5  13      464.12      424.57     22.09 o 
   6   5  13       91.08      132.51     28.20 o 
   7   5  13        0.00       52.90     27.69 o 
   8   5  13      109.51      136.32     34.86 o 
   9   5  13       96.28       95.97     45.15 o 
  10   5  13        2.80        5.21     38.65 o 
  11   5  13      195.18      193.06     42.08 o 
  12   5  13       16.46      110.66     63.37 o 
 -13   6  13        9.43      -36.56     43.42 o 
 -12   6  13      262.02      307.99     50.71 o 
 -11   6  13       96.46       96.54     39.95 o 
 -10   6  13       21.35       19.01     39.88 o 
  -9   6  13       26.08       32.94     35.16 o 
  -8   6  13       99.57       86.21     45.31 o 
  -7   6  13      194.40      180.69     24.78 o 
  -6   6  13       22.06       27.40     20.55 o 
  -5   6  13        2.51        0.72     20.29 o 
  -4   6  13     2188.45     2369.72     69.34 o 
  -3   6  13      517.48      513.10     30.90 o 
  -2   6  13      732.07      722.32     33.08 o 
  -1   6  13       23.44       17.10     17.11 o 
   0   6  13        9.25       11.87     16.24 o 
   1   6  13       23.02       14.08     10.86 o 
   2   6  13       16.14       31.23     16.19 o 
   3   6  13       96.89       67.92     31.82 o 
   4   6  13       50.17       64.61     22.73 o 
   5   6  13        4.50       41.05     29.53 o 
   6   6  13      398.96      483.62     42.89 o 
   7   6  13      133.62      113.66     37.23 o 
   8   6  13      101.13      115.59     36.21 o 
   9   6  13        0.07       16.84     35.90 o 
  10   6  13      101.44       54.06     77.95 o 
  11   6  13      804.24      699.31     68.55 o 
 -12   7  13      163.72       99.23     64.54 o 
 -11   7  13        1.06       27.04     42.19 o 
 -10   7  13       24.29       23.96     38.02 o 
  -9   7  13      236.94      264.46     45.15 o 
  -8   7  13       88.30      140.02     41.39 o 
  -7   7  13      296.42      214.29     34.27 o 
  -6   7  13       13.35       52.06     27.63 o 
  -5   7  13        2.66       26.60     51.96 o 
  -4   7  13      458.50      516.06     42.68 o 
  -3   7  13      509.76      614.54     43.16 o 
  -2   7  13       39.82        5.99     22.38 o 
  -1   7  13       45.60       48.59     23.77 o 
   0   7  13       11.55       46.07     23.53 o 
   1   7  13      226.05      241.12     35.73 o 
   2   7  13      367.35      361.67     35.12 o 
   3   7  13       95.45       64.82     28.97 o 
   4   7  13      149.78       77.65     32.83 o 
   5   7  13       79.61       63.29     34.21 o 
   6   7  13       26.53       38.08     27.73 o 
   7   7  13      290.45      381.23    160.32 o 
   8   7  13       43.26      -19.54     76.32 o 
   9   7  13        0.28        9.58     41.36 o 
  10   7  13       44.81       64.15     40.93 o 
 -10   8  13      158.53      184.15     46.22 o 
  -9   8  13        3.72       -8.06     36.75 o 
  -8   8  13      117.13      147.22     42.30 o 
  -7   8  13       40.44       63.71     34.83 o 
  -6   8  13      334.63      326.07     42.95 o 
  -5   8  13       29.13      -17.98    128.12 o 
  -4   8  13       21.05      -40.43     40.43 o 
  -3   8  13       62.71       82.33     34.66 o 
  -2   8  13        4.77      -52.10     86.06 o 
  -1   8  13      103.19      133.97     58.95 o 
   0   8  13       90.83       48.57     32.48 o 
   1   8  13       42.36       20.00     27.49 o 
   2   8  13        0.56       17.93     22.99 o 
   3   8  13       88.39       81.20     31.48 o 
   4   8  13        1.79       74.11     29.11 o 
   5   8  13      110.96       89.59     32.45 o 
   6   8  13       74.71       -3.26     63.17 o 
   7   8  13      170.01      211.82     61.99 o 
   8   8  13       86.03       79.35     39.72 o 
   9   8  13       81.49      118.55     50.17 o 
  -8   9  13       42.79       -7.33     48.88 o 
  -7   9  13        1.10      -27.55     32.01 o 
  -6   9  13       72.99       69.87     87.85 o 
  -5   9  13       27.67      -21.89     58.46 o 
  -4   9  13        5.74       37.69     33.37 o 
  -3   9  13       39.94       89.39     33.58 o 
  -2   9  13      102.40       34.22     36.10 o 
  -1   9  13        7.73       72.87     44.38 o 
   0   9  13      349.23      337.01     53.23 o 
   1   9  13      274.50      300.32     46.85 o 
   2   9  13      183.21      160.25     40.97 o 
   3   9  13       30.67       64.97     53.26 o 
   4   9  13        0.64      -22.65     28.42 o 
   5   9  13        6.81      -11.18     48.30 o 
   6   9  13       23.93       29.99     41.56 o 
   7   9  13        5.60       53.80     83.14 o 
  -6  10  13       59.47      150.81     50.38 o 
  -5  10  13       37.07       30.42     42.20 o 
  -4  10  13       35.12       36.93     35.58 o 
  -3  10  13        6.39       -1.71     37.02 o 
  -2  10  13        3.66       32.21     38.26 o 
  -1  10  13        2.15       44.11     40.43 o 
   0  10  13       39.85        2.27     63.17 o 
   1  10  13      128.56       93.42    159.15 o 
   2  10  13        4.62        5.47     35.70 o 
   3  10  13       31.12       41.24     53.27 o 
   4  10  13        8.71      -20.38     32.23 o 
 -14   0  14     1048.54      727.30    107.62 o 
 -12   0  14       52.62       32.48     38.97 o 
 -10   0  14      449.37      504.31     46.14 o 
  -8   0  14        3.11      -16.24     19.48 o 
  -6   0  14      108.19      117.25     19.81 o 
  -4   0  14      821.76      869.29     30.24 o 
  -2   0  14      650.00      581.67     19.18 o 
   0   0  14      800.39      835.84     19.84 o 
   2   0  14      241.91      228.07     10.40 o 
   4   0  14     1515.73     1613.47     41.35 o 
   6   0  14       12.52       16.24     12.99 o 
   8   0  14        0.26        3.25     23.06 o 
  10   0  14      130.61      139.01     38.98 o 
  12   0  14       11.08      -39.29     39.29 o 
 -15   1  14      177.80      179.69    131.87 o 
 -14   1  14       32.46       36.52     32.31 o 
 -13   1  14       12.41       74.91     30.83 o 
 -12   1  14      159.59       92.33     59.77 o 
 -11   1  14        3.71      -17.28     32.31 o 
 -10   1  14        0.08       -4.87     23.19 o 
  -9   1  14      499.42      520.70     28.48 o 
  -8   1  14       14.71       13.48     18.80 o 
  -7   1  14        8.36       36.86     16.07 o 
  -6   1  14      150.30      112.86     22.90 o 
  -5   1  14       11.60       29.02     17.70 o 
  -4   1  14       49.96       47.17      9.58 o 
  -3   1  14     3862.91     3870.33     52.66 o 
  -2   1  14       64.95       67.05     13.15 o 
  -1   1  14     1862.17     1862.25     34.28 o 
   0   1  14       78.86       80.05     12.99 o 
   1   1  14      219.91      231.65     13.55 o 
   2   1  14        0.31        3.25     10.22 o 
   3   1  14       37.29       43.88      4.58 o 
   4   1  14      363.76      365.47     11.43 o 
   5   1  14     1017.69     1081.56     29.76 o 
   6   1  14       22.12       27.46     11.37 o 
   7   1  14      323.72      258.65     33.79 o 
   8   1  14      170.99      142.30     19.65 o 
   9   1  14      465.50      480.94     53.13 o 
  10   1  14      236.23      205.91     35.73 o 
  11   1  14       79.06      100.19     31.67 o 
  12   1  14       34.14       28.68     31.34 o 
  13   1  14        0.20      -18.73     40.15 o 
 -15   2  14       19.91      -13.21     39.81 o 
 -14   2  14        5.87      -42.87     56.51 o 
 -13   2  14      551.50      549.98    105.12 o 
 -12   2  14      126.18      178.92     32.15 o 
 -11   2  14       98.15      128.89     45.31 o 
 -10   2  14       15.57       16.71     24.36 o 
  -9   2  14      149.93      135.81     21.86 o 
  -8   2  14      185.35      162.65     19.36 o 
  -7   2  14      458.63      464.33     22.63 o 
  -6   2  14       39.34       32.59     16.08 o 
  -5   2  14       94.08       91.60     11.46 o 
  -4   2  14        0.45       -3.41     12.99 o 
  -3   2  14      131.34      103.39     10.15 o 
  -2   2  14        0.11        0.00     22.96 o 
  -1   2  14      515.33      552.80     47.78 o 
   0   2  14       52.71       40.31     12.99 o 
   1   2  14        4.47        1.80     16.24 o 
   2   2  14       26.06       41.44     11.20 o 
   3   2  14        3.72      -11.37     11.37 o 
   4   2  14      246.01      261.05     24.04 o 
   5   2  14      104.22      101.33      9.83 o 
   6   2  14      208.29      196.86     14.59 o 
   7   2  14        1.99        8.91     15.03 o 
   8   2  14      191.00      185.20     51.97 o 
   9   2  14      170.61      198.19     52.13 o 
  10   2  14      105.47       97.11     33.85 o 
  11   2  14      140.01      126.95     42.44 o 
  12   2  14       23.34       48.40     36.63 o 
  13   2  14        6.58       90.34     52.05 o 
 -14   3  14        0.18      -10.43     37.42 o 
 -13   3  14        7.05      -11.85     33.31 o 
 -12   3  14       52.27       73.00     42.22 o 
 -11   3  14      111.39       74.42     26.34 o 
 -10   3  14      160.65      194.85     28.67 o 
  -9   3  14        5.88        5.13     21.72 o 
  -8   3  14       26.08       47.93     21.27 o 
  -7   3  14       24.82       38.86     13.66 o 
  -6   3  14     1408.10     1471.44     43.61 o 
  -5   3  14      352.99      336.93     20.66 o 
  -4   3  14      165.63      154.77     12.33 o 
  -3   3  14        1.63        0.00     16.24 o 
  -2   3  14       28.36       26.06      6.77 o 
  -1   3  14       53.98       32.56     43.84 o 
   0   3  14      409.57      436.77     24.70 o 
   1   3  14       14.99        9.79     29.07 o 
   2   3  14       74.64       64.36     14.55 o 
   3   3  14      490.77      405.31     27.48 o 
   4   3  14       40.57       32.80      4.82 o 
   5   3  14      102.03      104.33      9.41 o 
   6   3  14     1047.35      965.05     48.30 o 
   7   3  14       52.55       46.04     17.33 o 
   8   3  14      283.88      303.66     33.61 o 
   9   3  14      113.89      136.32     33.84 o 
  10   3  14       25.06       13.89     31.34 o 
  11   3  14        7.76      -15.33     34.46 o 
  12   3  14        1.05       83.29     36.43 o 
  13   3  14      543.67      633.50     63.02 o 
 -14   4  14       96.55       40.09     77.79 o 
 -13   4  14       32.05       44.28     38.34 o 
 -12   4  14        2.00       63.22     35.34 o 
 -11   4  14        3.38       71.85     34.17 o 
 -10   4  14      524.92      547.02     47.77 o 
  -9   4  14      464.79      434.40     69.86 o 
  -8   4  14     1379.86     1435.19     44.62 o 
  -7   4  14        0.06      -14.65     14.65 o 
  -6   4  14       27.57       12.99     15.35 o 
  -5   4  14      596.81      624.42     24.22 o 
  -4   4  14      452.78      438.33     17.62 o 
  -3   4  14        0.23       -9.19      9.19 o 
  -2   4  14      609.24      583.01     38.68 o 
  -1   4  14      508.95      483.30     22.10 o 
   0   4  14      500.44      515.67     30.24 o 
   1   4  14      283.19      268.07     24.70 o 
   2   4  14        6.77       14.63     15.66 o 
   3   4  14       64.98       48.48     19.39 o 
   4   4  14       15.81        2.78      8.12 o 
   5   4  14       15.42        3.97     10.14 o 
   6   4  14       14.59        3.61     23.77 o 
   7   4  14       94.14      115.99     26.84 o 
   8   4  14       91.35       41.26     31.08 o 
   9   4  14        4.17      -61.34     63.33 o 
  10   4  14       65.87       58.29     64.63 o 
  11   4  14       56.78       47.31     51.80 o 
  12   4  14       96.08      100.15     66.26 o 
 -13   5  14      173.93       82.28     44.87 o 
 -12   5  14      687.36      775.62     74.42 o 
 -11   5  14      114.38       53.79     34.51 o 
 -10   5  14       44.89       50.27     38.53 o 
  -9   5  14      152.01      151.20     44.17 o 
  -8   5  14      116.51       99.02     22.74 o 
  -7   5  14      244.36      258.37     26.32 o 
  -6   5  14       87.58       46.34     17.11 o 
  -5   5  14      442.18      399.13     43.87 o 
  -4   5  14      758.11      799.09     59.66 o 
  -3   5  14      316.09      288.56     18.51 o 
  -2   5  14      220.97      196.65     41.09 o 
  -1   5  14      932.75      907.12     23.01 o 
   0   5  14       80.71       72.58      7.79 o 
   1   5  14       30.96       23.25      9.74 o 
   2   5  14      462.20      454.54     13.78 o 
   3   5  14        0.49        8.44     13.15 o 
   4   5  14     1690.89     1688.09     75.03 o 
   5   5  14      144.72      164.25     25.01 o 
   6   5  14       68.64       72.33     24.16 o 
   7   5  14       22.72       52.80     50.17 o 
   8   5  14       46.32        6.89     27.79 o 
   9   5  14      190.63      236.18     92.90 o 
  10   5  14       14.17       10.71     34.78 o 
  11   5  14      396.51      385.55     58.70 o 
  12   5  14       24.46       99.90     79.57 o 
 -12   6  14       72.46       16.90     38.99 o 
 -11   6  14      206.60      284.66     52.62 o 
 -10   6  14       44.86       28.18     43.68 o 
  -9   6  14       69.76       18.38     53.26 o 
  -8   6  14      659.41      640.16     39.69 o 
  -7   6  14       17.33       -0.85     24.13 o 
  -6   6  14       56.25       34.48     24.16 o 
  -5   6  14        7.26       -9.33     27.44 o 
  -4   6  14      136.85      140.26     19.56 o 
  -3   6  14      328.60      324.78     39.15 o 
  -2   6  14       35.39       25.62     30.85 o 
  -1   6  14      997.75     1027.12     38.86 o 
   0   6  14      504.70      512.29     39.65 o 
   1   6  14      861.79      908.95     46.17 o 
   2   6  14        7.52       38.60     18.14 o 
   3   6  14      230.29      255.48     27.26 o 
   4   6  14       61.13       97.93     69.99 o 
   5   6  14      268.63      230.76     30.73 o 
   6   6  14      370.54      453.06     57.67 o 
   7   6  14       11.14       17.06     37.18 o 
   8   6  14       62.44        6.87     28.35 o 
   9   6  14        7.62       -4.37     29.00 o 
  10   6  14       11.89       85.45     56.77 o 
 -11   7  14      144.10      218.59     55.22 o 
 -10   7  14       12.52       -2.18     66.25 o 
  -9   7  14      119.79      154.69     37.09 o 
  -8   7  14       17.82       12.66     59.75 o 
  -7   7  14      135.69      116.75     50.67 o 
  -6   7  14      156.96      113.22     31.18 o 
  -5   7  14        5.64       -7.59     24.54 o 
  -4   7  14       29.68       23.19     23.27 o 
  -3   7  14       18.65       24.72     22.60 o 
  -2   7  14       41.19       86.68     48.39 o 
  -1   7  14        0.71      -12.78     24.72 o 
   0   7  14       35.82       41.28     22.89 o 
   1   7  14      497.84      548.65     40.94 o 
   2   7  14      339.84      307.14     32.78 o 
   3   7  14       50.06       37.32     24.74 o 
   4   7  14      570.52      620.70     51.02 o 
   5   7  14       53.44       74.55     31.17 o 
   6   7  14      179.92      243.19    173.94 o 
   7   7  14        7.18       43.31     33.84 o 
   8   7  14      328.96      410.01     49.90 o 
   9   7  14      150.18      105.73     46.93 o 
  10   7  14      187.07      291.88     67.89 o 
 -10   8  14       33.61       58.88     44.23 o 
  -9   8  14       28.74        9.75     35.12 o 
  -8   8  14        7.47      -18.66     34.43 o 
  -7   8  14       65.72       62.39     30.69 o 
  -6   8  14       60.11       85.41     37.31 o 
  -5   8  14       82.77        4.43     37.22 o 
  -4   8  14       64.73       48.91     30.29 o 
  -3   8  14      585.58      732.96     63.21 o 
  -2   8  14      223.47      153.92     33.54 o 
  -1   8  14       37.39       76.27     30.88 o 
   0   8  14       24.72       49.13     54.72 o 
   1   8  14        2.53       -7.21     26.09 o 
   2   8  14      176.05      220.97     49.05 o 
   3   8  14       46.10       68.10     30.92 o 
   4   8  14       22.13        8.77     54.88 o 
   5   8  14      253.33      282.80     39.53 o 
   6   8  14      134.75       78.40     41.07 o 
   7   8  14        0.10      -21.64     38.60 o 
   8   8  14       27.02       26.85     35.89 o 
  -8   9  14        5.62      -10.20     41.58 o 
  -7   9  14       79.54       42.47    152.64 o 
  -6   9  14       15.17       -1.58     34.89 o 
  -5   9  14       31.37        7.23     38.70 o 
  -4   9  14        8.42       -9.11     40.43 o 
  -3   9  14       23.43       43.10     48.71 o 
  -2   9  14       26.17       51.96     43.84 o 
  -1   9  14      229.61      218.84     37.26 o 
   0   9  14       38.70        6.76     29.30 o 
   1   9  14      121.78      130.74     40.76 o 
   2   9  14      164.07      101.77     39.28 o 
   3   9  14       70.42       64.18     47.66 o 
   4   9  14        1.27       16.23     56.83 o 
   5   9  14       52.20       60.09     42.28 o 
   6   9  14      133.21      126.50     43.01 o 
  -5  10  14       72.13       75.91     46.48 o 
  -4  10  14       84.25      180.35    179.11 o 
  -3  10  14        0.20      -36.13     52.18 o 
  -2  10  14        5.77      -19.29     59.92 o 
  -1  10  14      453.96      476.64     51.15 o 
   0  10  14      101.91      102.53     45.31 o 
   1  10  14       73.20       50.70     76.16 o 
   2  10  14      167.27      160.84     41.93 o 
   3  10  14        7.73       26.84     98.72 o 
 -13   0  15       11.75      -55.21     55.21 o 
 -11   0  15      103.93      136.41     45.15 o 
  -9   0  15       24.82        9.74     22.73 o 
  -7   0  15      413.85      418.85     32.82 o 
  -5   0  15      366.17      386.68     26.97 o 
  -3   0  15       70.87       54.89     12.67 o 
  -1   0  15     1667.82     1678.91     37.45 o 
   1   0  15     1438.20     1435.33     30.28 o 
   3   0  15     5329.77     5400.21     92.37 o 
   5   0  15      175.78      182.56     20.14 o 
   7   0  15       69.38       64.63     19.16 o 
   9   0  15      139.13      113.68     35.08 o 
  11   0  15      820.52      828.89     85.49 o 
  13   0  15       51.00       -6.50     62.03 o 
 -14   1  15        3.19       -4.67     36.12 o 
 -13   1  15        7.86      -10.60     28.74 o 
 -12   1  15        0.02      -26.07     26.07 o 
 -11   1  15      256.06      302.30     37.77 o 
 -10   1  15       15.10        8.06     20.55 o 
  -9   1  15       74.65       76.87     21.86 o 
  -8   1  15      216.24      197.10     23.08 o 
  -7   1  15      174.79      176.13     17.87 o 
  -6   1  15       92.23       92.47     25.82 o 
  -5   1  15       52.41       60.60     30.53 o 
  -4   1  15      384.93      354.41     14.95 o 
  -3   1  15      507.79      495.15     18.85 o 
  -2   1  15      618.97      676.45     20.61 o 
  -1   1  15      307.80      286.29     24.69 o 
   0   1  15       84.68       68.10     11.48 o 
   1   1  15       22.08       38.51     14.61 o 
   2   1  15      977.64      940.94     29.35 o 
   3   1  15      184.78      183.57     12.80 o 
   4   1  15       52.46       44.24      9.58 o 
   5   1  15      832.45      779.07     41.62 o 
   6   1  15      495.07      404.32     20.92 o 
   7   1  15       37.15       78.79     27.93 o 
   8   1  15      194.71      214.39     23.73 o 
   9   1  15       67.63       78.46     28.25 o 
  10   1  15      299.50      403.60     41.81 o 
  11   1  15       49.34       41.24     79.24 o 
  12   1  15       32.07       85.09     34.31 o 
  13   1  15      227.48      260.19     61.52 o 
 -14   2  15       90.93       76.33     41.41 o 
 -13   2  15        5.58       39.42     31.34 o 
 -12   2  15       70.69       55.72     32.69 o 
 -11   2  15       58.64       55.99     26.59 o 
 -10   2  15       36.37       47.13     25.15 o 
  -9   2  15      134.12       88.98     30.69 o 
  -8   2  15      263.21      298.87     29.21 o 
  -7   2  15      191.86      169.31     30.86 o 
  -6   2  15      220.87      202.37     17.06 o 
  -5   2  15      120.18      121.73     13.77 o 
  -4   2  15      334.42      327.40     14.28 o 
  -3   2  15      613.96      597.66     29.09 o 
  -2   2  15      561.78      580.41     12.54 o 
  -1   2  15        6.44       15.50     11.37 o 
   0   2  15     2717.19     2747.49     57.46 o 
   1   2  15      157.20      158.52     15.92 o 
   2   2  15      605.62      557.16     22.62 o 
   3   2  15      753.08      749.93     32.79 o 
   4   2  15       70.69       58.28     16.50 o 
   5   2  15        6.05       -1.62      9.19 o 
   6   2  15      473.74      379.92     55.08 o 
   7   2  15       51.56       76.64     20.44 o 
   8   2  15      558.62      535.08     35.92 o 
   9   2  15      259.95      205.43     32.38 o 
  10   2  15       95.03       75.03     33.00 o 
  11   2  15       81.92      123.57     36.53 o 
  12   2  15       13.39      -25.41     69.82 o 
  13   2  15       14.53      119.31     76.15 o 
 -14   3  15      491.58      530.66     60.23 o 
 -13   3  15       47.73        3.28     40.93 o 
 -12   3  15      217.13      209.06     62.04 o 
 -11   3  15       40.35       52.95     32.48 o 
 -10   3  15       87.25       97.00     27.56 o 
  -9   3  15      177.60      169.33     25.04 o 
  -8   3  15        2.61       -0.19     19.65 o 
  -7   3  15       21.53       12.99     17.71 o 
  -6   3  15       11.58       18.44     12.39 o 
  -5   3  15       57.26       42.22     13.55 o 
  -4   3  15     1094.50     1062.13     24.92 o 
  -3   3  15     1053.21     1128.71     47.33 o 
  -2   3  15        4.08        3.25      9.74 o 
  -1   3  15        1.88        3.42     16.45 o 
   0   3  15     1740.28     1691.75     45.94 o 
   1   3  15      153.89      121.39     17.95 o 
   2   3  15       14.86       -9.95     14.23 o 
   3   3  15      568.85      609.23     31.80 o 
   4   3  15     1727.17     1833.20     55.83 o 
   5   3  15      893.09      866.49     46.99 o 
   6   3  15      135.33       92.55     26.49 o 
   7   3  15       33.41       19.16     19.39 o 
   8   3  15       21.67       42.37     21.28 o 
   9   3  15       14.75       -4.74     27.50 o 
  10   3  15       66.34        4.62     36.13 o 
  11   3  15        5.93       34.13     44.73 o 
  12   3  15       94.53      137.00     44.33 o 
 -13   4  15       13.91      -41.89     41.89 o 
 -12   4  15       12.06       14.44     50.34 o 
 -11   4  15       27.82       36.66     30.69 o 
 -10   4  15      122.31       89.18     30.51 o 
  -9   4  15        1.80      -19.51     19.51 o 
  -8   4  15      170.93      185.14     23.01 o 
  -7   4  15      606.67      662.20     32.95 o 
  -6   4  15       12.59        3.40     18.02 o 
  -5   4  15      440.85      424.99     23.16 o 
  -4   4  15     1718.31     1725.22     37.93 o 
  -3   4  15     2297.67     2395.51     44.31 o 
  -2   4  15      372.53      344.63     12.58 o 
  -1   4  15        2.06      -11.04     18.02 o 
   0   4  15      725.65      692.48     71.69 o 
   1   4  15       88.38       49.88     13.98 o 
   2   4  15       29.20       37.83     34.10 o 
   3   4  15        0.08        2.67     14.37 o 
   4   4  15       55.02       70.04     22.73 o 
   5   4  15      308.80      316.98     24.04 o 
   6   4  15      564.51      511.89     34.06 o 
   7   4  15        3.59        1.26     58.62 o 
   8   4  15        2.15       -8.07     21.11 o 
   9   4  15      183.47      239.80     41.11 o 
  10   4  15       12.00       16.40     30.08 o 
  11   4  15       12.42       15.74     38.47 o 
  12   4  15        0.22       78.36     44.73 o 
 -13   5  15        0.61       37.25     51.96 o 
 -12   5  15       84.67       78.19     60.08 o 
 -11   5  15       26.68      100.10     39.58 o 
 -10   5  15        0.03      -30.70     30.70 o 
  -9   5  15      390.26      297.49     34.41 o 
  -8   5  15     1640.12     1907.20     59.63 o 
  -7   5  15       87.16      126.30     29.07 o 
  -6   5  15      422.66      478.86     32.57 o 
  -5   5  15     1545.55     1580.55     45.78 o 
  -4   5  15       32.81       20.97     13.77 o 
  -3   5  15      845.06      865.78     33.90 o 
  -2   5  15     1520.91     1594.71     35.44 o 
  -1   5  15      495.74      492.93     16.08 o 
   0   5  15      138.23      122.95      8.27 o 
   1   5  15      901.17      782.66     45.85 o 
   2   5  15      467.36      420.16     29.77 o 
   3   5  15       46.03       56.33      8.12 o 
   4   5  15      634.68      642.48     31.16 o 
   5   5  15        0.00       -0.30     14.02 o 
   6   5  15      340.51      380.61     27.78 o 
   7   5  15      877.81      953.44     52.13 o 
   8   5  15        2.73      -13.90     30.18 o 
   9   5  15       66.50       90.15     39.21 o 
  10   5  15       52.57       42.31     51.67 o 
  11   5  15      445.07      481.71     65.30 o 
 -12   6  15       45.29       83.52     48.06 o 
 -11   6  15       14.94       46.22     79.24 o 
 -10   6  15      209.55      144.03     37.97 o 
  -9   6  15      118.46       32.05     34.44 o 
  -8   6  15        1.07      -11.44     24.03 o 
  -7   6  15       90.80      127.62     60.09 o 
  -6   6  15      330.09      253.49     31.59 o 
  -5   6  15      113.46      153.95     39.30 o 
  -4   6  15       34.57       47.76     19.42 o 
  -3   6  15      107.82       76.60     19.19 o 
  -2   6  15      352.97      321.27     25.88 o 
  -1   6  15      130.28      127.47     17.20 o 
   0   6  15      337.72      355.01     27.22 o 
   1   6  15       18.18       19.16     12.48 o 
   2   6  15      300.63      288.49     26.21 o 
   3   6  15      269.69      301.36     65.13 o 
   4   6  15       45.08       52.29     57.97 o 
   5   6  15       20.09       54.60     57.97 o 
   6   6  15       43.26       13.96     56.67 o 
   7   6  15       91.28       96.31     31.48 o 
   8   6  15        0.11      -50.26     50.26 o 
   9   6  15      111.79       75.42     74.86 o 
  10   6  15        0.09       10.31     34.65 o 
 -11   7  15      105.23      113.57     43.75 o 
 -10   7  15       47.07        4.69     41.73 o 
  -9   7  15        1.04      -24.18     37.98 o 
  -8   7  15      430.51      429.61    104.29 o 
  -7   7  15      138.04      175.54     33.00 o 
  -6   7  15      139.92      136.17     55.70 o 
  -5   7  15        2.92      -21.50     21.50 o 
  -4   7  15      332.80      306.30     60.43 o 
  -3   7  15      328.00      277.99     32.97 o 
  -2   7  15      150.63      157.22     34.43 o 
  -1   7  15       19.02      -18.79     21.74 o 
   0   7  15      733.63      845.16     47.09 o 
   1   7  15       31.25      -21.90     56.67 o 
   2   7  15       83.00       33.79     51.96 o 
   3   7  15      395.02      490.73     60.59 o 
   4   7  15      203.20      273.18     35.73 o 
   5   7  15      858.58      962.89     58.25 o 
   6   7  15        0.32      -24.82     24.82 o 
   7   7  15      143.22      135.04     37.27 o 
   8   7  15        0.08      -36.60     36.60 o 
   9   7  15      562.69      416.58    116.33 o 
  -9   8  15      125.13      103.59     50.13 o 
  -8   8  15      212.42      285.98     69.84 o 
  -7   8  15       78.90       75.36     36.06 o 
  -6   8  15       56.71       44.96     29.82 o 
  -5   8  15       30.51       -2.70     30.33 o 
  -4   8  15       75.98       45.57     72.91 o 
  -3   8  15      331.22      355.70     40.06 o 
  -2   8  15        9.76       10.23     29.00 o 
  -1   8  15        1.75      -25.90     25.90 o 
   0   8  15       15.54       21.22     22.13 o 
   1   8  15      794.01      871.65     52.27 o 
   2   8  15        0.32        7.93     82.81 o 
   3   8  15      306.73      355.84     97.30 o 
   4   8  15        2.83       24.08     31.98 o 
   5   8  15      108.93        9.66     46.28 o 
   6   8  15       34.97      -14.36     77.62 o 
   7   8  15        0.29      158.69     70.41 o 
   8   8  15       49.14       45.14     90.28 o 
  -7   9  15       15.33       -7.55     66.25 o 
  -6   9  15       53.34       66.02     37.50 o 
  -5   9  15        3.90      -12.82     41.89 o 
  -4   9  15       54.58       24.69     36.35 o 
  -3   9  15       13.71        7.18     39.63 o 
  -2   9  15      184.61      297.39     46.75 o 
  -1   9  15       56.40       59.50     35.35 o 
   0   9  15        0.37        7.45     54.88 o 
   1   9  15      555.14      543.56     52.80 o 
   2   9  15      168.87      168.16     37.85 o 
   3   9  15       37.23       13.04     46.77 o 
   4   9  15       17.51        7.62     47.50 o 
   5   9  15       92.79      159.12    166.94 o 
  -3  10  15       43.83       87.85     42.24 o 
  -2  10  15       76.06       16.04     85.90 o 
  -1  10  15        2.43       32.05     45.30 o 
   0  10  15      191.93       59.93    134.80 o 
   1  10  15       15.27       29.38     50.09 o 
   2  10  15       37.12       12.86     55.81 o 
 -14   0  16      304.49      357.99     71.14 o 
 -12   0  16       45.85       58.46     39.30 o 
 -10   0  16      249.16      256.63     45.48 o 
  -8   0  16      214.98      145.85     35.73 o 
  -6   0  16      871.37      790.15     38.37 o 
  -4   0  16      241.26      249.18     25.34 o 
  -2   0  16       27.95       12.99      9.74 o 
   0   0  16      474.57      452.07     12.02 o 
   2   0  16     2942.34     3044.61     62.97 o 
   4   0  16      518.30      504.40     23.07 o 
   6   0  16      352.92      263.82     29.57 o 
   8   0  16     1763.99     1864.97    108.38 o 
  10   0  16      491.86      600.80     61.41 o 
  12   0  16       35.15       77.94     48.39 o 
 -14   1  16       41.79      133.25     49.10 o 
 -13   1  16        2.99      -18.39     42.01 o 
 -12   1  16        3.74       40.59     34.44 o 
 -11   1  16      921.61      992.58     78.84 o 
 -10   1  16       86.98       56.82     42.22 o 
  -9   1  16     1929.25     2045.56     74.72 o 
  -8   1  16        1.59      -14.84     14.84 o 
  -7   1  16        7.80      -11.56     20.66 o 
  -6   1  16        3.25      -12.47     12.47 o 
  -5   1  16      638.20      622.73     25.15 o 
  -4   1  16      251.05      229.88     19.65 o 
  -3   1  16      521.22      534.23     19.83 o 
  -2   1  16        9.88       16.24      4.59 o 
  -1   1  16       72.43       80.07     13.63 o 
   0   1  16     3177.28     3271.19     62.24 o 
   1   1  16     1419.27     1481.63     50.45 o 
   2   1  16      176.24      144.75     16.24 o 
   3   1  16     1900.85     1901.80     43.84 o 
   4   1  16      803.78      741.39     15.40 o 
   5   1  16        0.50       -2.32     12.06 o 
   6   1  16      279.31      272.94     22.29 o 
   7   1  16        3.57       20.68     21.72 o 
   8   1  16      652.92      525.60     34.90 o 
   9   1  16      359.65      443.14     38.99 o 
  10   1  16        0.21      -23.08     23.08 o 
  11   1  16       79.37       78.91     36.54 o 
  12   1  16        1.34       18.53     35.89 o 
 -14   2  16       63.35       69.03     40.14 o 
 -13   2  16       27.38       39.14     86.06 o 
 -12   2  16        4.04       36.63     33.01 o 
 -11   2  16      188.72      197.10     35.21 o 
 -10   2  16       42.50       62.81     29.07 o 
  -9   2  16      121.18       76.50     20.78 o 
  -8   2  16      385.34      393.47     27.11 o 
  -7   2  16       45.65       35.72     25.98 o 
  -6   2  16      117.74      119.45     19.09 o 
  -5   2  16      104.35      102.32     13.88 o 
  -4   2  16       41.65       62.07     20.95 o 
  -3   2  16     1022.36     1086.90     23.92 o 
  -2   2  16      356.29      332.51     21.69 o 
  -1   2  16      549.35      542.64     26.46 o 
   0   2  16     3356.86     3394.62     71.32 o 
   1   2  16       19.25       19.24     13.77 o 
   2   2  16      274.78      277.13     19.77 o 
   3   2  16      140.69      152.87     16.64 o 
   4   2  16       22.78       67.34     37.51 o 
   5   2  16      582.03      581.72     51.35 o 
   6   2  16        0.19       25.36     16.08 o 
   7   2  16       39.15       63.27     20.13 o 
   8   2  16       94.83       80.58     21.12 o 
   9   2  16        0.00       16.22     40.27 o 
  10   2  16       56.18       25.12     37.35 o 
  11   2  16      236.52      291.64     57.01 o 
  12   2  16       21.46       19.34     58.29 o 
 -13   3  16        1.06      -34.35     34.35 o 
 -12   3  16        8.90       -5.23     29.04 o 
 -11   3  16       62.94        9.55     30.73 o 
 -10   3  16       43.89       50.12     35.56 o 
  -9   3  16        0.44      -20.51     23.85 o 
  -8   3  16      336.73      287.50     27.33 o 
  -7   3  16        2.80        0.00     23.06 o 
  -6   3  16      326.32      318.00     21.61 o 
  -5   3  16      400.45      434.50     22.58 o 
  -4   3  16      541.53      538.69     26.49 o 
  -3   3  16      238.18      253.20     12.67 o 
  -2   3  16      419.44      454.39     33.47 o 
  -1   3  16     1333.73     1462.46     54.18 o 
   0   3  16      781.42      767.91     35.16 o 
   1   3  16       77.08       62.49     16.96 o 
   2   3  16      140.22      120.31     19.16 o 
   3   3  16       44.00       33.78     16.21 o 
   4   3  16      170.33      124.19     21.93 o 
   5   3  16      336.24      245.91     27.65 o 
   6   3  16      171.35      138.97     19.60 o 
   7   3  16       91.42      134.36     27.31 o 
   8   3  16      139.45       89.26     29.27 o 
   9   3  16       10.95       11.44     34.56 o 
  10   3  16        1.00       33.89     34.31 o 
  11   3  16      431.15      541.62     53.41 o 
  12   3  16       32.34       14.68     52.44 o 
 -13   4  16        0.00        0.41     51.96 o 
 -12   4  16       41.62       -9.41     35.03 o 
 -11   4  16       65.44       61.71     32.08 o 
 -10   4  16      212.85      159.07     35.55 o 
  -9   4  16        9.04      -11.90     30.66 o 
  -8   4  16       55.05       45.13     21.59 o 
  -7   4  16      104.13      120.09     29.23 o 
  -6   4  16     1387.90     1454.29     50.10 o 
  -5   4  16      440.23      467.77     26.59 o 
  -4   4  16        2.33       -9.47     12.39 o 
  -3   4  16      835.88      897.83     21.73 o 
  -2   4  16     1201.28     1210.64     35.78 o 
  -1   4  16      819.75      801.30     35.25 o 
   0   4  16       23.92       18.77     15.75 o 
   1   4  16        0.00       32.78     17.70 o 
   2   4  16      113.89      127.74     19.64 o 
   3   4  16     1617.92     1741.59    148.09 o 
   4   4  16      261.67      247.60     29.02 o 
   5   4  16      918.20      961.58     37.39 o 
   6   4  16      176.04      158.51     23.46 o 
   7   4  16      170.49      195.92     27.54 o 
   8   4  16      315.59      333.56     40.50 o 
   9   4  16      211.84      201.56     40.02 o 
  10   4  16       96.81       86.15     45.14 o 
  11   4  16      587.21      745.81     67.20 o 
 -12   5  16        4.00      -37.34     37.34 o 
 -11   5  16      339.43      383.37     50.82 o 
 -10   5  16        0.01      -36.85     36.85 o 
  -9   5  16       62.93       17.21     30.35 o 
  -8   5  16      963.40     1044.01     51.37 o 
  -7   5  16      244.84      227.92     27.33 o 
  -6   5  16     1300.23     1399.87     51.29 o 
  -5   5  16        0.34      -11.66     18.44 o 
  -4   5  16     1146.94     1287.67     54.08 o 
  -3   5  16      279.12      324.29     24.53 o 
  -2   5  16       33.34       37.10     19.32 o 
  -1   5  16       24.35       16.97     21.67 o 
   0   5  16      901.78      871.15     41.74 o 
   1   5  16      910.61      839.58     78.52 o 
   2   5  16      447.58      437.79     37.37 o 
   3   5  16        4.30      -19.21     38.81 o 
   4   5  16      580.95      438.66     34.42 o 
   5   5  16       61.45       90.61     35.73 o 
   6   5  16      204.30      243.32     36.71 o 
   7   5  16       90.65      111.28     28.51 o 
   8   5  16        6.18      179.26     88.66 o 
   9   5  16      131.47      116.25     58.79 o 
  10   5  16      213.19      171.83     64.31 o 
  11   5  16       33.12       71.12     61.38 o 
 -11   6  16      109.70      126.08     60.41 o 
 -10   6  16       11.48       15.37     38.22 o 
  -9   6  16        0.17       53.32     64.95 o 
  -8   6  16      921.76      901.35     51.84 o 
  -7   6  16       69.68       80.71     28.17 o 
  -6   6  16        0.05       35.57     27.44 o 
  -5   6  16       65.53       46.41     37.35 o 
  -4   6  16      674.98      710.82     35.36 o 
  -3   6  16      226.23      274.57     37.68 o 
  -2   6  16      454.48      453.74     29.70 o 
  -1   6  16      193.40      199.06     39.75 o 
   0   6  16        5.34       13.62     21.11 o 
   1   6  16      645.70      618.10     53.86 o 
   2   6  16      139.94       91.77     37.58 o 
   3   6  16      185.04      141.52     37.27 o 
   4   6  16       48.13       44.66     38.97 o 
   5   6  16      265.12      276.37     52.62 o 
   6   6  16      201.51      215.00     53.84 o 
   7   6  16       60.10      119.84     74.70 o 
   8   6  16       52.24      171.80    100.03 o 
   9   6  16      442.78      380.14    104.29 o 
  10   6  16       29.09      -58.46     71.45 o 
 -10   7  16        6.31       39.13     64.95 o 
  -9   7  16       10.93      -38.59     38.59 o 
  -8   7  16       56.14      111.61     73.07 o 
  -7   7  16       82.73       97.40     35.11 o 
  -6   7  16      467.97      578.07     46.69 o 
  -5   7  16      167.43       97.47     39.14 o 
  -4   7  16       20.36       21.82     29.07 o 
  -3   7  16        0.25        8.19     32.47 o 
  -2   7  16       99.00      103.61     29.08 o 
  -1   7  16      824.23      925.79     53.28 o 
   0   7  16       47.76       88.40     63.17 o 
   1   7  16       30.72       -8.85     18.11 o 
   2   7  16      135.13       46.17     45.47 o 
   3   7  16       55.41       13.85     51.64 o 
   4   7  16       35.21       21.52     50.18 o 
   5   7  16        6.05       25.15     54.58 o 
   6   7  16       18.94       80.21     56.90 o 
   7   7  16       73.70      129.91     88.34 o 
   8   7  16       25.52     -103.60    103.60 o 
  -8   8  16      199.64      135.08     42.55 o 
  -7   8  16        0.45       32.35     48.71 o 
  -6   8  16       14.70       -1.62     34.10 o 
  -5   8  16        6.16        8.02     26.36 o 
  -4   8  16       62.85       63.28     37.02 o 
  -3   8  16        1.63       11.99     24.10 o 
  -2   8  16       93.91       31.68     24.66 o 
  -1   8  16      260.13      270.44     38.64 o 
   0   8  16      129.41       87.30     26.84 o 
   1   8  16       17.28       88.52     41.57 o 
   2   8  16       35.67       75.64     41.24 o 
   3   8  16      272.66      414.12     63.36 o 
   4   8  16        0.03      -47.19     47.19 o 
   5   8  16      226.51      230.39     57.25 o 
   6   8  16       67.89       55.45    105.88 o 
   7   8  16       59.60       16.24    113.99 o 
  -6   9  16       28.57       48.09     34.43 o 
  -5   9  16       27.41      126.04     91.26 o 
  -4   9  16        0.11      -63.90     63.90 o 
  -3   9  16      110.55       31.46     31.65 o 
  -2   9  16       12.88        9.32     47.09 o 
  -1   9  16       10.20       16.30     39.06 o 
   0   9  16       54.85       68.73     52.13 o 
   1   9  16       70.44       50.45     73.24 o 
   2   9  16      177.89      169.89     91.11 o 
   3   9  16       86.57       59.92     50.52 o 
   4   9  16       31.26       24.08     49.10 o 
 -13   0  17        0.15      -25.66     51.31 o 
 -11   0  17      239.33      233.23     52.30 o 
  -9   0  17       40.53       39.30     29.23 o 
  -7   0  17      304.61      198.18     28.91 o 
  -5   0  17       49.99       25.66     22.41 o 
  -3   0  17      362.38      358.07     23.72 o 
  -1   0  17     1933.72     1981.67     40.71 o 
   1   0  17     2226.41     2404.45     44.64 o 
   3   0  17     1210.27     1155.55     30.91 o 
   5   0  17      180.99      158.52     33.13 o 
   7   0  17      108.66       71.13     32.80 o 
   9   0  17        8.38        0.00     32.48 o 
  11   0  17      151.95      182.54     61.71 o 
 -14   1  17        0.37       14.90     68.03 o 
 -13   1  17        8.83       -0.38     58.13 o 
 -12   1  17       55.78       57.18     38.24 o 
 -11   1  17       89.23       84.62     29.45 o 
 -10   1  17      217.12      275.48     35.75 o 
  -9   1  17       51.44       30.67     23.08 o 
  -8   1  17      643.43      633.49     34.47 o 
  -7   1  17      136.98      106.15     18.26 o 
  -6   1  17       90.67       63.66     17.11 o 
  -5   1  17      420.30      402.65     21.02 o 
  -4   1  17      542.86      546.11     19.70 o 
  -3   1  17       15.93       20.95      6.89 o 
  -2   1  17      685.38      670.42     20.64 o 
  -1   1  17     1555.72     1603.15     40.21 o 
   0   1  17      487.90      443.43     19.53 o 
   1   1  17     1131.21     1085.94     33.14 o 
   2   1  17     1853.26     1849.47     54.22 o 
   3   1  17        0.27        9.28     12.06 o 
   4   1  17     2011.83     2090.71     80.60 o 
   5   1  17      147.18      129.33     16.91 o 
   6   1  17       95.69       90.18     30.18 o 
   7   1  17      318.97      336.19     64.16 o 
   8   1  17        9.80       24.83     23.21 o 
   9   1  17       45.71       39.02     50.34 o 
  10   1  17        0.08      -30.94     30.94 o 
  11   1  17        0.08       -3.97     48.55 o 
  12   1  17       60.26       47.68     41.79 o 
 -13   2  17       19.82        6.63     28.71 o 
 -12   2  17      101.23       39.86     38.97 o 
 -11   2  17       90.48       87.77     30.71 o 
 -10   2  17       23.49       29.42     42.06 o 
  -9   2  17      128.52      158.67     27.24 o 
  -8   2  17       46.50       59.92     30.69 o 
  -7   2  17     1647.50     1735.31     80.71 o 
  -6   2  17        4.65        6.32     21.11 o 
  -5   2  17      197.88      149.46     15.73 o 
  -4   2  17      151.34      150.27     13.34 o 
  -3   2  17       32.79       39.64      7.00 o 
  -2   2  17       33.39       40.84     16.40 o 
  -1   2  17     2146.98     2181.10     76.89 o 
   0   2  17     3338.09     3537.17     74.41 o 
   1   2  17        0.53       17.92     15.66 o 
   2   2  17     1003.57      959.66     57.73 o 
   3   2  17      803.49      792.53     71.53 o 
   4   2  17      289.72      233.36     27.01 o 
   5   2  17     1796.36     1816.47     92.45 o 
   6   2  17       19.85       25.66     28.90 o 
   7   2  17       83.08       12.54     30.31 o 
   8   2  17      195.67      191.86     32.64 o 
   9   2  17      165.49      168.40     60.25 o 
  10   2  17       26.84       51.64     51.64 o 
  11   2  17       67.55      128.84     68.53 o 
  12   2  17        0.83      -37.40     50.52 o 
 -13   3  17       25.57       32.49     69.82 o 
 -12   3  17      107.98      119.85     40.92 o 
 -11   3  17       11.69      -45.56     51.80 o 
 -10   3  17        0.52       21.88     31.34 o 
  -9   3  17       90.69       96.44     25.58 o 
  -8   3  17      626.76      621.62     53.14 o 
  -7   3  17       48.91       34.93     21.86 o 
  -6   3  17      199.98      211.09     28.75 o 
  -5   3  17      255.38      216.27     19.47 o 
  -4   3  17      180.87      214.39     16.76 o 
  -3   3  17     3936.32     4122.75     61.58 o 
  -2   3  17      815.02      789.86     32.57 o 
  -1   3  17      235.56      225.00     30.54 o 
   0   3  17      273.00      292.57     21.48 o 
   1   3  17      319.30      242.72     21.29 o 
   2   3  17      959.70     1090.05     46.02 o 
   3   3  17       36.43       54.85     19.65 o 
   4   3  17     1399.96     1463.35     70.09 o 
   5   3  17      420.18      450.10     39.41 o 
   6   3  17      251.25      252.73     49.05 o 
   7   3  17      130.37      120.91     23.55 o 
   8   3  17      269.71      325.59     35.82 o 
   9   3  17      296.47      240.40     88.36 o 
  10   3  17       21.11       65.02     34.44 o 
  11   3  17       29.77      -21.87     27.44 o 
 -12   4  17        0.96       34.56     53.75 o 
 -11   4  17      137.21       61.27     36.05 o 
 -10   4  17       28.75       30.51     28.17 o 
  -9   4  17        2.03       53.47     25.50 o 
  -8   4  17       29.52       38.86     46.93 o 
  -7   4  17      572.54      583.52     45.33 o 
  -6   4  17      163.33      181.36     27.77 o 
  -5   4  17      149.70      145.31     42.06 o 
  -4   4  17       20.80       11.05     21.91 o 
  -3   4  17      283.73      255.64     16.08 o 
  -2   4  17      203.60      160.40     24.52 o 
  -1   4  17      462.24      452.32     30.82 o 
   0   4  17       19.90       17.38     20.36 o 
   1   4  17     1069.50     1105.22     46.33 o 
   2   4  17      444.34      426.20     29.52 o 
   3   4  17       18.26       23.72     25.98 o 
   4   4  17      258.23      192.37     25.75 o 
   5   4  17        0.39       18.46     55.21 o 
   6   4  17       86.83       68.20     32.80 o 
   7   4  17      253.28      312.18     54.25 o 
   8   4  17      160.48      263.74     61.06 o 
   9   4  17      131.26      117.25     58.14 o 
  10   4  17        4.03      -35.72     55.21 o 
  11   4  17      364.92      471.71     74.40 o 
 -12   5  17       69.17      103.08     48.81 o 
 -11   5  17        0.27      -72.92     95.80 o 
 -10   5  17       48.78       54.54     33.15 o 
  -9   5  17      110.56       55.65     73.24 o 
  -8   5  17       10.45       11.44     24.03 o 
  -7   5  17      229.07      243.06     29.74 o 
  -6   5  17      766.28      808.75     38.78 o 
  -5   5  17     1159.06     1254.70     56.59 o 
  -4   5  17       40.52        4.14     35.72 o 
  -3   5  17       40.30       15.83     22.81 o 
  -2   5  17       57.47       62.37     12.12 o 
  -1   5  17      575.50      549.83     38.40 o 
   0   5  17        8.46       30.66     30.69 o 
   1   5  17       52.46       23.06     22.86 o 
   2   5  17        1.99       -5.41     20.29 o 
   3   5  17       17.91       -8.31     20.37 o 
   4   5  17        6.40       18.22     37.18 o 
   5   5  17       72.97       30.81     40.26 o 
   6   5  17       18.14       12.99     51.64 o 
   7   5  17       70.42       23.06     52.29 o 
   8   5  17        0.36      -25.66     45.14 o 
   9   5  17       68.38       71.13     61.38 o 
  10   5  17       69.92      113.67     64.30 o 
 -11   6  17       60.27      110.82    153.94 o 
 -10   6  17      505.21      515.45     55.60 o 
  -9   6  17       17.15      -17.27     29.02 o 
  -8   6  17      439.53      466.10     52.11 o 
  -7   6  17        3.13       50.20     29.44 o 
  -6   6  17        4.68      -20.69     24.36 o 
  -5   6  17        2.41       16.24     23.19 o 
  -4   6  17       54.56       72.00     21.01 o 
  -3   6  17       21.21       -5.56     20.59 o 
  -2   6  17        4.40       14.04     69.82 o 
  -1   6  17       70.99      162.93     44.21 o 
   0   6  17        4.07      -16.89     29.53 o 
   1   6  17      334.50      369.66     42.89 o 
   2   6  17        0.31      -38.01     38.01 o 
   3   6  17        2.85      -42.22     42.22 o 
   4   6  17        0.43      -16.77     82.81 o 
   5   6  17       73.36       24.52     42.13 o 
   6   6  17        0.44       16.24     61.70 o 
   7   6  17       99.38       58.46     84.44 o 
   8   6  17      204.81      286.49     90.62 o 
   9   6  17       10.19      103.92    110.42 o 
  -9   7  17      106.78       33.26     39.04 o 
  -8   7  17      116.45       77.82     69.50 o 
  -7   7  17       97.40      109.52     74.38 o 
  -6   7  17      282.13      360.98     52.95 o 
  -5   7  17       16.99       20.76     26.40 o 
  -4   7  17        0.25      -24.59     24.59 o 
  -3   7  17      467.08      403.08     36.82 o 
  -2   7  17      114.82      123.07     25.91 o 
  -1   7  17        0.33        2.93     59.75 o 
   0   7  17        0.05      -35.16     35.16 o 
   1   7  17        9.13       -4.10     36.30 o 
   2   7  17      232.99      187.18     48.33 o 
   3   7  17       45.35       11.06     44.94 o 
   4   7  17        3.41       -8.94     86.06 o 
   5   7  17       19.52      -49.43     60.81 o 
   6   7  17       10.01       90.61     97.75 o 
   7   7  17       31.82      179.27     84.11 o 
   8   7  17        1.28       90.60    107.49 o 
  -8   8  17        2.51       19.32     36.47 o 
  -7   8  17      160.66      136.88     43.54 o 
  -6   8  17      133.91       64.34     33.11 o 
  -5   8  17       93.82       48.81     65.12 o 
  -4   8  17      282.28      271.50     39.60 o 
  -3   8  17      349.16      262.32     38.27 o 
  -2   8  17       10.19       30.07     46.14 o 
  -1   8  17        2.97        5.50     45.72 o 
   0   8  17        1.86      -22.10     37.27 o 
   1   8  17       26.30       29.94     63.17 o 
   2   8  17      171.21      154.11     98.74 o 
   3   8  17        0.23      -34.50     61.54 o 
   4   8  17       12.39      -26.16     65.08 o 
   5   8  17        2.45      109.48     58.87 o 
   6   8  17        1.36       -9.74     91.58 o 
  -5   9  17        5.53      -32.95     38.51 o 
  -4   9  17       83.85      -32.93     51.46 o 
  -3   9  17      103.39       -5.18     43.45 o 
  -2   9  17        8.09        2.76    144.35 o 
  -1   9  17       63.41      -20.64     59.32 o 
   0   9  17        1.87      -56.34     56.34 o 
   1   9  17      109.12       59.88     61.40 o 
   2   9  17        0.89      -54.68    103.76 o 
   3   9  17        2.38       -4.39    128.11 o 
 -12   0  18       60.21       45.14     58.13 o 
 -10   0  18       12.45       -6.50     49.04 o 
  -8   0  18     1017.43      822.67     58.86 o 
  -6   0  18       79.95       68.20     26.31 o 
  -4   0  18        1.36       12.99     12.99 o 
  -2   0  18     3518.07     3564.45     75.08 o 
   0   0  18      442.38      409.45     16.25 o 
   2   0  18      804.41      771.19     76.08 o 
   4   0  18     1164.90     1186.56     47.16 o 
   6   0  18       29.97       75.02     29.55 o 
   8   0  18      144.17      182.54     38.33 o 
  10   0  18       21.33        3.25     42.87 o 
 -13   1  18        3.37       15.94     58.62 o 
 -12   1  18       42.24       40.83     39.81 o 
 -11   1  18       82.76      204.72     41.87 o 
 -10   1  18       12.05      -23.73     31.34 o 
  -9   1  18        1.97       43.32     29.07 o 
  -8   1  18       60.21       39.62     26.25 o 
  -7   1  18      220.99      245.64     24.59 o 
  -6   1  18       10.07       -1.46     17.70 o 
  -5   1  18      363.06      353.52     32.98 o 
  -4   1  18       25.05       17.71     11.37 o 
  -3   1  18      211.84      158.03     11.60 o 
  -2   1  18      253.02      246.51      6.31 o 
  -1   1  18      145.76      140.40     17.43 o 
   0   1  18     3066.14     3178.67    109.44 o 
   1   1  18      325.20      290.17     19.01 o 
   2   1  18      945.26      936.88     46.99 o 
   3   1  18      295.55      306.54     22.38 o 
   4   1  18     1592.91     1516.71     61.83 o 
   5   1  18     1371.33     1472.90     42.94 o 
   6   1  18        0.17        7.70     24.13 o 
   7   1  18      197.50      140.79     22.69 o 
   8   1  18      526.46      557.41     99.92 o 
   9   1  18      205.41      253.72     53.76 o 
  10   1  18       77.28       90.63     39.16 o 
  11   1  18       65.33       95.34     42.26 o 
 -13   2  18       70.10       51.54     45.47 o 
 -12   2  18        3.78      -41.76     42.06 o 
 -11   2  18        3.16        0.72     37.35 o 
 -10   2  18      115.50       22.37     34.06 o 
  -9   2  18      191.66      156.80     28.60 o 
  -8   2  18       62.05       81.21     26.13 o 
  -7   2  18        2.78       10.15     22.73 o 
  -6   2  18      911.83      959.13     44.38 o 
  -5   2  18      841.35      785.03     38.36 o 
  -4   2  18      499.29      494.24     27.65 o 
  -3   2  18       73.12       59.75     11.53 o 
  -2   2  18      244.45      242.34     24.19 o 
  -1   2  18     1550.93     1573.51     52.21 o 
   0   2  18       54.08       47.23     18.56 o 
   1   2  18      308.32      306.80     29.51 o 
   2   2  18       97.29       96.03     37.19 o 
   3   2  18      943.00     1028.73     41.13 o 
   4   2  18      119.73      117.25     24.76 o 
   5   2  18       37.23       32.48     25.98 o 
   6   2  18      802.33     1078.60     74.77 o 
   7   2  18      313.34      277.12     51.33 o 
   8   2  18       13.15       34.57     24.88 o 
   9   2  18       13.33       19.16     38.65 o 
  10   2  18       90.01      165.96     58.79 o 
  11   2  18       24.34       58.46     61.70 o 
 -12   3  18      201.98      169.92     43.92 o 
 -11   3  18      337.23      402.72     45.86 o 
 -10   3  18       22.10       51.59     29.31 o 
  -9   3  18       99.55      121.34     45.96 o 
  -8   3  18       28.49      -13.86     25.67 o 
  -7   3  18       71.43       55.34     19.37 o 
  -6   3  18       29.80       45.65     18.03 o 
  -5   3  18     1693.20     1617.37     78.28 o 
  -4   3  18       24.74        2.73     14.16 o 
  -3   3  18      969.05     1049.26     47.74 o 
  -2   3  18        0.04        9.91     17.14 o 
  -1   3  18        0.38        2.63     45.30 o 
   0   3  18        1.39       20.11     19.48 o 
   1   3  18        0.82      -18.37     18.37 o 
   2   3  18     1026.12      950.12     51.63 o 
   3   3  18     1955.41     2027.40    112.17 o 
   4   3  18       37.01       23.36     35.40 o 
   5   3  18        0.99       12.99     28.90 o 
   6   3  18      327.27      371.01     52.63 o 
   7   3  18      118.12      152.98     45.15 o 
   8   3  18       80.20      119.84     44.82 o 
   9   3  18      108.35       35.73     49.04 o 
  10   3  18      109.11      148.75     75.03 o 
  11   3  18      148.03      107.51     64.96 o 
 -12   4  18       77.52      101.96     44.30 o 
 -11   4  18      136.37      127.92     38.93 o 
 -10   4  18       93.48      108.83     33.88 o 
  -9   4  18       12.83      -12.39     31.17 o 
  -8   4  18      562.52      533.48     40.83 o 
  -7   4  18      265.06      258.87     28.44 o 
  -6   4  18       47.12       39.41     24.20 o 
  -5   4  18      486.32      456.59     29.98 o 
  -4   4  18      211.28      184.75     21.25 o 
  -3   4  18     1734.46     1895.05     63.18 o 
  -2   4  18       14.34        1.35     26.49 o 
  -1   4  18        9.80        5.20     16.27 o 
   0   4  18        9.94        0.75     24.27 o 
   1   4  18       31.25       37.84     20.95 o 
   2   4  18       33.36       47.35     20.37 o 
   3   4  18      154.80      106.11     26.26 o 
   4   4  18        0.84      -15.55     26.05 o 
   5   4  18      110.14      123.42     32.80 o 
   6   4  18      925.62      958.41     60.14 o 
   7   4  18      126.56      107.51     42.55 o 
   8   4  18        0.49       64.62     58.45 o 
   9   4  18       59.30      148.74     58.46 o 
  10   4  18        0.74       12.99     74.37 o 
 -11   5  18       97.55       78.06     45.82 o 
 -10   5  18        1.66        5.12     36.05 o 
  -9   5  18        3.34      -26.19     27.29 o 
  -8   5  18        9.83       39.64     23.93 o 
  -7   5  18        1.19      -34.16     34.16 o 
  -6   5  18       10.63       26.68     23.93 o 
  -5   5  18      109.70      144.31     23.69 o 
  -4   5  18        5.00       20.71     16.02 o 
  -3   5  18        1.29        1.51     14.45 o 
  -2   5  18       55.51       88.04     29.85 o 
  -1   5  18      770.31      879.26     43.57 o 
   0   5  18     1009.43      978.73     50.10 o 
   1   5  18      282.22      330.97     32.91 o 
   2   5  18       21.24       63.88     34.10 o 
   3   5  18       98.18      149.13    115.14 o 
   4   5  18      238.43      215.03     44.22 o 
   5   5  18        5.53       -6.54     42.33 o 
   6   5  18      248.02      265.72     57.50 o 
   7   5  18       54.83      -16.24     42.54 o 
   8   5  18      313.60      432.71     87.71 o 
   9   5  18      101.70      224.75     61.38 o 
 -10   6  18       16.70      -23.39     36.51 o 
  -9   6  18        0.08      -28.39     28.39 o 
  -8   6  18      430.94      429.30     46.33 o 
  -7   6  18      128.59      127.96     31.92 o 
  -6   6  18      572.12      690.48     63.69 o 
  -5   6  18      518.30      601.84     42.83 o 
  -4   6  18       70.92       33.37     22.81 o 
  -3   6  18      352.36      397.63     47.76 o 
  -2   6  18      140.60      199.21     38.65 o 
  -1   6  18       83.14       63.26     36.74 o 
   0   6  18      501.32      517.59     47.12 o 
   1   6  18       48.36      101.85     50.18 o 
   2   6  18        1.85       62.20     52.37 o 
   3   6  18       28.38       80.15     47.28 o 
   4   6  18       81.30      135.09     66.89 o 
   5   6  18       52.48       61.57     82.49 o 
   6   6  18       62.64        9.74     84.77 o 
   7   6  18       86.57      -54.89     84.44 o 
   8   6  18      354.65      296.28     68.55 o 
  -9   7  18       22.31       -3.82     34.09 o 
  -8   7  18      267.64      276.68     59.37 o 
  -7   7  18        0.02      104.08    111.71 o 
  -6   7  18        0.31      -28.34     28.66 o 
  -5   7  18        1.85      -14.28     27.08 o 
  -4   7  18      160.10      142.62     41.15 o 
  -3   7  18      242.63      235.91     44.20 o 
  -2   7  18      103.23      107.20     39.66 o 
  -1   7  18       59.08       53.00     38.07 o 
   0   7  18        2.31      -28.00     37.73 o 
   1   7  18       61.94       27.74     44.50 o 
   2   7  18       15.10       48.74     48.14 o 
   3   7  18       14.03       29.57     71.45 o 
   4   7  18       57.40       25.66     73.94 o 
   5   7  18      115.63       50.05     63.95 o 
   6   7  18       74.88      102.89    121.30 o 
   7   7  18       16.65       39.30     81.51 o 
  -7   8  18        3.33       23.65     36.91 o 
  -6   8  18        0.38      -25.31     35.56 o 
  -5   8  18       46.23       83.77     86.06 o 
  -4   8  18      215.38      169.27     50.65 o 
  -3   8  18        2.02       -0.96     42.67 o 
  -2   8  18        9.39        9.45     67.87 o 
  -1   8  18        3.37       22.21     38.70 o 
   0   8  18       39.25      -40.45     71.29 o 
   1   8  18       17.90       60.24     57.03 o 
   2   8  18        7.14      -33.27     70.84 o 
   3   8  18      483.61      473.05     94.67 o 
   4   8  18       24.99       21.89     71.12 o 
   5   8  18       24.56       24.38     64.79 o 
  -3   9  18      481.27      584.64     90.13 o 
  -2   9  18      195.82      195.40     76.26 o 
  -1   9  18      214.47      231.95     71.45 o 
   0   9  18        0.66      -11.14     63.59 o 
   1   9  18        2.87      -61.70     62.28 o 
 -13   0  19      124.34       84.12     67.88 o 
 -11   0  19      122.12      179.29     58.14 o 
  -9   0  19        2.27       16.24     36.05 o 
  -7   0  19      315.75      336.90     48.08 o 
  -5   0  19       58.39       45.14     23.06 o 
  -3   0  19       38.99        0.00     32.48 o 
  -1   0  19     1096.21     1151.37     30.90 o 
   1   0  19     3016.79     3189.59    135.33 o 
   3   0  19       13.63       12.99     38.97 o 
   5   0  19      294.23      347.29     31.84 o 
   7   0  19      362.41      395.71     47.76 o 
   9   0  19        4.70        3.25     42.87 o 
  11   0  19      452.53      388.91     58.48 o 
 -13   1  19      138.07      188.35     68.46 o 
 -12   1  19       58.52       80.95     60.24 o 
 -11   1  19       33.20       -7.68     35.16 o 
 -10   1  19       66.04      119.50     33.44 o 
  -9   1  19      205.48      154.41     40.02 o 
  -8   1  19      326.89      331.99     36.12 o 
  -7   1  19     1108.80     1017.39     53.28 o 
  -6   1  19       85.59       88.08     81.03 o 
  -5   1  19      229.81      174.59     22.85 o 
  -4   1  19       65.60       44.09     16.27 o 
  -3   1  19      464.95      448.57     30.06 o 
  -2   1  19      185.46      177.92     22.24 o 
  -1   1  19      439.10      368.10     47.12 o 
   0   1  19      317.73      289.27     28.75 o 
   1   1  19      975.03     1014.07     45.69 o 
   2   1  19      313.14      334.58     81.38 o 
   3   1  19      537.40      644.63     34.86 o 
   4   1  19      507.31      505.20     35.12 o 
   5   1  19      112.08       89.25     51.80 o 
   6   1  19       66.79       68.20     38.65 o 
   7   1  19        3.37       58.45     39.29 o 
   8   1  19       11.69       25.66     38.65 o 
   9   1  19       75.27      110.10     49.04 o 
  10   1  19      102.78      126.02     58.79 o 
  11   1  19        3.69     -120.81    120.81 o 
 -12   2  19       20.41      -11.98     33.47 o 
 -11   2  19        3.89      -16.41     45.46 o 
 -10   2  19      181.09      232.59     62.85 o 
  -9   2  19       42.68      -34.41     43.68 o 
  -8   2  19      450.96      382.83     37.97 o 
  -7   2  19       18.53       11.47     23.08 o 
  -6   2  19      256.90      241.94     37.68 o 
  -5   2  19        6.80       13.80     16.71 o 
  -4   2  19      105.62      107.51     16.10 o 
  -3   2  19       67.17      111.25     30.85 o 
  -2   2  19      377.00      446.98     30.05 o 
  -1   2  19      505.11      481.30     31.00 o 
   0   2  19     2336.13     2367.53     65.43 o 
   1   2  19        7.48      -10.66     15.68 o 
   2   2  19       91.40      121.19     30.85 o 
   3   2  19      527.85      601.62     38.46 o 
   4   2  19       33.15       46.12     24.18 o 
   5   2  19       45.82      100.37     40.43 o 
   6   2  19       18.63       35.72     25.98 o 
   7   2  19      582.26      669.76     64.99 o 
   8   2  19       29.51      -25.66     45.14 o 
   9   2  19       31.30      -75.02     77.94 o 
  10   2  19        0.97       45.14     58.13 o 
 -12   3  19        0.17       55.59     40.06 o 
 -11   3  19       87.50       51.86     50.50 o 
 -10   3  19       95.72      139.07     43.40 o 
  -9   3  19       55.68       70.65     31.85 o 
  -8   3  19       81.94       72.24     29.22 o 
  -7   3  19       13.24       36.97     19.89 o 
  -6   3  19      979.13     1126.56     44.13 o 
  -5   3  19       34.57       37.73     17.94 o 
  -4   3  19      384.24      399.42     24.40 o 
  -3   3  19     1544.81     1650.61     62.32 o 
  -2   3  19      501.85      475.98     34.04 o 
  -1   3  19      605.14      555.03     37.38 o 
   0   3  19        4.07       17.82     33.94 o 
   1   3  19       30.55       34.41     24.93 o 
   2   3  19      672.36      718.49     46.64 o 
   3   3  19      191.09      206.08     68.70 o 
   4   3  19      159.82      169.75     31.80 o 
   5   3  19        1.78       33.78     30.66 o 
   6   3  19      393.15      292.41     44.84 o 
   7   3  19       89.22      185.45     38.97 o 
   8   3  19      234.17      224.78     49.70 o 
   9   3  19        0.12      -25.66     45.14 o 
  10   3  19       13.46       61.70     58.13 o 
 -11   4  19       35.73       -7.16     33.77 o 
 -10   4  19      308.85      328.10     82.84 o 
  -9   4  19       11.19       16.42     48.39 o 
  -8   4  19       15.49       66.30     59.75 o 
  -7   4  19       35.92       27.53     22.85 o 
  -6   4  19      305.06      249.63     27.15 o 
  -5   4  19        5.74      -10.89     25.98 o 
  -4   4  19       99.93       90.34     24.52 o 
  -3   4  19        7.59      -18.00     37.35 o 
  -2   4  19       20.12       42.64     22.73 o 
  -1   4  19      109.20      112.70     25.11 o 
   0   4  19      564.33      639.81     44.20 o 
   1   4  19       26.79       43.15     27.35 o 
   2   4  19       50.13      124.06     29.76 o 
   3   4  19       12.20       -3.15     21.48 o 
   4   4  19        1.67       18.18     27.12 o 
   5   4  19        8.37        3.36     26.70 o 
   6   4  19      659.33      606.44     70.20 o 
   7   4  19        0.02      -55.53     55.53 o 
   8   4  19      308.68      265.73     68.87 o 
   9   4  19       28.43       48.39     61.70 o 
 -10   5  19      104.51      118.73     47.16 o 
  -9   5  19        1.06       16.24     29.62 o 
  -8   5  19       92.12      113.55     53.59 o 
  -7   5  19       15.38        3.03     28.01 o 
  -6   5  19      149.72      156.30     26.57 o 
  -5   5  19      266.53      232.38     35.57 o 
  -4   5  19        2.24        9.74     45.14 o 
  -3   5  19      554.75      609.25     42.01 o 
  -2   5  19       22.16        3.25     28.32 o 
  -1   5  19      636.88      684.92     49.46 o 
   0   5  19       77.24       77.17     38.81 o 
   1   5  19       67.83      105.46     38.97 o 
   2   5  19       49.31       33.05     85.74 o 
   3   5  19      160.55      200.82     82.66 o 
   4   5  19        1.21       -9.17     39.06 o 
   5   5  19      316.36      248.94     48.84 o 
   6   5  19      635.30      699.68     78.32 o 
   7   5  19        3.08        0.00     32.47 o 
   8   5  19       50.20       12.99     48.71 o 
  -9   6  19       46.43      -23.83     39.75 o 
  -8   6  19       53.17       62.92     86.23 o 
  -7   6  19        6.76       -5.63     25.66 o 
  -6   6  19        0.82        2.28     34.10 o 
  -5   6  19       48.73       65.38     63.33 o 
  -4   6  19        0.12      -21.30     31.99 o 
  -3   6  19        3.18       19.03     33.00 o 
  -2   6  19       67.00       60.09     34.33 o 
  -1   6  19       32.00      104.22     49.31 o 
   0   6  19      199.66      136.19     53.76 o 
   1   6  19      555.88      647.66     59.11 o 
   2   6  19       98.54      115.17     41.77 o 
   3   6  19       87.15       50.92     42.59 o 
   4   6  19       73.37       61.71     44.89 o 
   5   6  19        4.07       46.29     46.67 o 
   6   6  19      562.63      491.76     90.01 o 
   7   6  19       53.88      -39.30     58.46 o 
  -8   7  19       24.58       53.21     41.26 o 
  -7   7  19       97.09      247.78     69.98 o 
  -6   7  19        7.17       -7.17     30.28 o 
  -5   7  19        4.45      -34.58     58.62 o 
  -4   7  19        0.29       12.02     64.95 o 
  -3   7  19       76.87       74.16     40.07 o 
  -2   7  19        0.02      -41.86     94.34 o 
  -1   7  19       44.82       51.26     40.33 o 
   0   7  19        1.50       78.94     42.02 o 
   1   7  19       25.88       19.99     40.86 o 
   2   7  19      173.97       79.09     53.64 o 
   3   7  19        2.65       23.91     50.66 o 
   4   7  19      198.04      153.15     68.25 o 
   5   7  19       27.35       89.46     62.61 o 
   6   7  19       80.68       33.11     68.20 o 
  -5   8  19        0.02        5.80     28.39 o 
  -4   8  19       10.82      -36.81     48.89 o 
  -3   8  19      142.78      156.86     63.89 o 
  -2   8  19       65.01       68.19     49.60 o 
  -1   8  19        0.45       -1.62     44.70 o 
   0   8  19       13.02      -55.50     60.24 o 
   1   8  19        1.84       10.75     59.99 o 
   2   8  19       10.51      -17.22     58.64 o 
   3   8  19      548.05      501.04     95.44 o 
 -12   0  20        9.58      110.09     71.77 o 
 -10   0  20     1340.15     1206.31     94.97 o 
  -8   0  20       97.12        9.74     35.73 o 
  -6   0  20       62.07        9.74     35.73 o 
  -4   0  20      354.06      364.54     39.31 o 
  -2   0  20      868.96      829.07     42.59 o 
   0   0  20      912.13      948.12    101.77 o 
   2   0  20       18.68       75.02     52.29 o 
   4   0  20      302.26      265.74     55.88 o 
   6   0  20       35.44      152.96     52.29 o 
   8   0  20      369.99      312.21    100.71 o 
  10   0  20       32.76      -51.64     87.68 o 
 -12   1  20        0.19      -38.23     38.23 o 
 -11   1  20        0.01       65.61     34.31 o 
 -10   1  20       27.78      112.25     58.13 o 
  -9   1  20       36.05       -0.09     30.87 o 
  -8   1  20      115.40      134.52     27.56 o 
  -7   1  20      127.55      175.59     27.85 o 
  -6   1  20      315.38      237.42     27.56 o 
  -5   1  20      119.49       80.24     20.71 o 
  -4   1  20       70.13       32.27     25.82 o 
  -3   1  20      529.45      591.66     28.59 o 
  -2   1  20      202.37      214.30     83.00 o 
  -1   1  20       45.37       30.92     50.18 o 
   0   1  20      628.08      622.59     39.15 o 
   1   1  20     4231.02     4631.23    122.86 o 
   2   1  20        5.12        4.31     17.86 o 
   3   1  20       53.52       74.38     18.30 o 
   4   1  20      135.06      136.89     24.55 o 
   5   1  20       18.75       59.41     58.29 o 
   6   1  20      315.35      384.32     44.83 o 
   7   1  20       50.29       19.16     41.89 o 
   8   1  20       22.35       51.64     41.89 o 
   9   1  20        3.87       39.29     39.29 o 
  10   1  20       38.03       61.70     51.96 o 
 -12   2  20       16.21      -60.23     63.33 o 
 -11   2  20        8.33      -35.39     39.06 o 
 -10   2  20       21.79      -25.95     34.35 o 
  -9   2  20       37.76       39.00     32.64 o 
  -8   2  20      565.56      523.26    109.84 o 
  -7   2  20       33.45       40.98     22.60 o 
  -6   2  20       42.67       43.39     56.67 o 
  -5   2  20       96.28      122.62     46.77 o 
  -4   2  20        9.79       24.03     16.21 o 
  -3   2  20      198.83      238.76     32.67 o 
  -2   2  20      498.05      495.91     35.09 o 
  -1   2  20      190.43      168.25     28.18 o 
   0   2  20      246.34      285.14     33.21 o 
   1   2  20       33.97       56.40     32.23 o 
   2   2  20        0.03       12.87     37.35 o 
   3   2  20      237.90      188.14     26.87 o 
   4   2  20        2.29        4.67     26.15 o 
   5   2  20      199.44      172.96     74.55 o 
   6   2  20        0.66       23.06     32.80 o 
   7   2  20        9.86      -19.16     32.48 o 
   8   2  20       73.64      119.84     48.72 o 
   9   2  20      120.76      113.68     58.46 o 
  10   2  20       26.69       81.19     61.70 o 
 -11   3  20      176.08      164.41     43.65 o 
 -10   3  20       83.32       79.34     41.45 o 
  -9   3  20      130.88      172.66     37.55 o 
  -8   3  20        0.65      -13.24     29.82 o 
  -7   3  20        3.80      -16.24     22.96 o 
  -6   3  20      144.60      150.73     28.64 o 
  -5   3  20        6.33       24.51     20.37 o 
  -4   3  20       24.82       11.98     28.74 o 
  -3   3  20      285.90      264.25     32.29 o 
  -2   3  20        4.73       20.73     21.90 o 
  -1   3  20      257.50      158.53     29.33 o 
   0   3  20     1207.00     1124.22     76.27 o 
   1   3  20       19.15       31.25     35.72 o 
   2   3  20       34.69       23.68     32.48 o 
   3   3  20      218.03      184.41     32.42 o 
   4   3  20      674.24      623.47     51.03 o 
   5   3  20       46.61       45.98     26.63 o 
   6   3  20       31.97       64.63     32.15 o 
   7   3  20       30.81       23.06     32.80 o 
   8   3  20        1.95       51.64     38.32 o 
   9   3  20       65.36       87.36     49.04 o 
 -11   4  20       97.37      130.40     42.31 o 
 -10   4  20       32.41       27.63     95.48 o 
  -9   4  20      138.59      165.55     45.57 o 
  -8   4  20       57.96       26.46     48.55 o 
  -7   4  20        2.56      -21.54     25.98 o 
  -6   4  20       15.80       27.33     21.69 o 
  -5   4  20      182.56      136.50     61.88 o 
  -4   4  20      229.75      266.26     37.83 o 
  -3   4  20       43.38      -10.41     33.94 o 
  -2   4  20        2.19      -12.93     26.37 o 
  -1   4  20       25.17      -21.92     39.13 o 
   0   4  20       49.80       35.90     34.10 o 
   1   4  20       13.93        9.54     30.85 o 
   2   4  20      112.84      111.20     26.76 o 
   3   4  20        5.42       22.34     93.04 o 
   4   4  20       52.72       26.64     27.50 o 
   5   4  20       94.84      122.15     45.79 o 
   6   4  20      235.10      339.68     57.45 o 
   7   4  20       21.37       -3.25     39.62 o 
   8   4  20       61.25       90.61     51.96 o 
   9   4  20       28.47       48.39     74.37 o 
 -10   5  20       64.69       10.37     37.73 o 
  -9   5  20        1.13      -23.49     30.58 o 
  -8   5  20      311.79      325.49     97.62 o 
  -7   5  20        7.48       -6.79     33.84 o 
  -6   5  20      229.09      248.14     44.10 o 
  -5   5  20       14.40      -14.56     42.38 o 
  -4   5  20      446.59      414.56     94.88 o 
  -3   5  20       13.58       18.68     61.54 o 
  -2   5  20      592.30      610.74     45.95 o 
  -1   5  20        0.20       28.31     33.37 o 
   0   5  20       73.66       35.92     35.57 o 
   1   5  20       40.50       45.78     36.59 o 
   2   5  20        1.03        6.43     30.80 o 
   3   5  20        4.21        4.48     31.06 o 
   4   5  20       13.67       56.73     53.42 o 
   5   5  20       62.36       33.87     52.79 o 
   6   5  20      121.63      136.88     55.21 o 
   7   5  20        1.55        6.49     49.04 o 
   8   5  20       12.03        0.00     32.48 o 
  -8   6  20      148.78       90.62     71.46 o 
  -7   6  20        7.66       39.20     41.00 o 
  -6   6  20       88.39       13.82    103.77 o 
  -5   6  20       23.26       -2.89     31.22 o 
  -4   6  20       78.14      107.44     66.42 o 
  -3   6  20      160.56      173.42     45.00 o 
  -2   6  20       90.84      142.58     49.61 o 
  -1   6  20       81.04       62.34     45.25 o 
   0   6  20       26.13      134.48     43.72 o 
   1   6  20       21.53       47.24     49.13 o 
   2   6  20       16.15       22.99     50.17 o 
   3   6  20        1.36        4.98     61.54 o 
   4   6  20       25.64      -42.66     42.66 o 
   5   6  20        9.02       26.39     45.14 o 
   6   6  20        3.07      -27.37     42.40 o 
  -7   7  20       12.79      -19.09     56.01 o 
  -6   7  20       74.02       76.32     50.95 o 
  -5   7  20      524.14      583.18     67.34 o 
  -4   7  20      120.95      172.79    105.56 o 
  -3   7  20       59.70        0.96     42.20 o 
  -2   7  20        2.82       38.61     50.56 o 
  -1   7  20      549.97      584.25     64.17 o 
   0   7  20      203.58      230.07     60.95 o 
   1   7  20        6.11       -6.51     58.29 o 
   2   7  20      109.23      210.04     89.48 o 
   3   7  20       12.84      101.38     51.42 o 
   4   7  20       74.16       94.56     53.34 o 
   5   7  20       53.49        4.03     68.04 o 
  -3   8  20      249.08      260.59    116.78 o 
  -2   8  20      157.09       86.28     94.03 o 
  -1   8  20       28.06      -30.76     74.37 o 
   0   8  20       73.33       69.36     58.62 o 
   1   8  20       40.72       52.59     60.41 o 
 -11   0  21        4.57       35.72     55.21 o 
  -9   0  21      289.12      265.73     55.87 o 
  -7   0  21      465.23      384.39     55.89 o 
  -5   0  21      397.74      466.57     49.39 o 
  -3   0  21       68.21       81.19     22.73 o 
  -1   0  21       45.91       23.06     55.54 o 
   1   0  21      665.38      764.45     78.66 o 
   3   0  21      261.04      447.00     64.97 o 
   5   0  21       68.52      -45.14     48.39 o 
   7   0  21      263.24      204.65    114.02 o 
   9   0  21      476.88      296.32    119.57 o 
 -11   1  21       12.90       40.49     46.98 o 
 -10   1  21       15.52       41.34     53.75 o 
  -9   1  21        9.72       47.43     29.41 o 
  -8   1  21       39.00       87.05     27.33 o 
  -7   1  21       17.81      -10.26     29.78 o 
  -6   1  21      104.13      113.98     25.65 o 
  -5   1  21       66.06       59.34     20.44 o 
  -4   1  21       61.98       75.02     21.11 o 
  -3   1  21       51.07       26.50     33.78 o 
  -2   1  21      718.79      717.53     41.72 o 
  -1   1  21        1.63        2.51     33.94 o 
   0   1  21       91.04       67.28     95.49 o 
   1   1  21       15.73        5.46     18.10 o 
   2   1  21      627.42      673.34     36.40 o 
   3   1  21        8.49      -41.39     45.16 o 
   4   1  21      108.73       45.78     36.84 o 
   5   1  21      364.96      232.59     51.30 o 
   6   1  21       46.50      -16.24     45.79 o 
   7   1  21       19.52       42.22     58.46 o 
   8   1  21        1.71        6.49    124.05 o 
   9   1  21       16.17      -81.51     81.51 o 
 -11   2  21       53.76       60.70     38.24 o 
 -10   2  21       82.51      128.93     45.16 o 
  -9   2  21       97.62        0.91     35.89 o 
  -8   2  21      284.35      290.50     39.46 o 
  -7   2  21      232.03      240.20     35.46 o 
  -6   2  21       13.31       -7.17     21.80 o 
  -5   2  21      197.26      165.25     23.46 o 
  -4   2  21      213.70      270.21     37.01 o 
  -3   2  21       83.05       59.27     28.58 o 
  -2   2  21       93.34       66.24     27.93 o 
  -1   2  21        1.43       13.96     42.22 o 
   0   2  21      221.07      215.01     29.38 o 
   1   2  21        0.29       -2.55     59.92 o 
   2   2  21       15.08       35.50     35.72 o 
   3   2  21        3.44       -5.60     28.74 o 
   4   2  21      239.88      241.48     51.33 o 
   5   2  21       58.90       19.65     27.20 o 
   6   2  21       33.84       31.68     47.04 o 
   7   2  21       14.42       -9.74     35.72 o 
   8   2  21       13.50       64.63     35.72 o 
   9   2  21        1.11       32.47     42.22 o 
 -10   3  21       21.21        3.41     35.89 o 
  -9   3  21        6.57      -29.20     32.15 o 
  -8   3  21      110.16      102.49     34.95 o 
  -7   3  21        0.51       -8.18     38.81 o 
  -6   3  21      130.36      170.00     40.66 o 
  -5   3  21      201.59      136.45    115.48 o 
  -4   3  21       83.38       57.90     34.10 o 
  -3   3  21      351.55      377.72     39.28 o 
  -2   3  21      127.41      135.76     46.93 o 
  -1   3  21        1.61      -22.97     34.10 o 
   0   3  21       67.49       38.01     24.75 o 
   1   3  21      290.53      251.82     50.19 o 
   2   3  21       78.60       82.16     29.99 o 
   3   3  21        6.03      -25.88     40.43 o 
   4   3  21      212.47      238.77     35.12 o 
   5   3  21       14.05       12.83     22.96 o 
   6   3  21      319.51      413.74     45.58 o 
   7   3  21       12.40       12.99     38.97 o 
   8   3  21      107.90      214.36     58.46 o 
 -10   4  21       11.84       16.80     39.89 o 
  -9   4  21        0.40       38.86     30.58 o 
  -8   4  21        3.65       14.42     87.52 o 
  -7   4  21      183.71      125.56     35.87 o 
  -6   4  21        0.59       -0.99     32.18 o 
  -5   4  21       79.32       54.05     71.61 o 
  -4   4  21       24.28        6.17     33.65 o 
  -3   4  21      319.16      334.02     38.25 o 
  -2   4  21       92.91       98.94     29.84 o 
  -1   4  21       16.86      -10.97     43.84 o 
   0   4  21      228.69      279.33     38.29 o 
   1   4  21       51.35       56.97     26.09 o 
   2   4  21        0.00      -13.57     21.59 o 
   3   4  21      277.16      416.47     57.50 o 
   4   4  21       25.05      -38.45     38.45 o 
   5   4  21        0.57       59.74     41.75 o 
   6   4  21       15.56       59.11     44.25 o 
   7   4  21        9.17      -35.72     49.04 o 
   8   4  21       55.47       93.86     51.96 o 
  -9   5  21       27.27       60.53     46.96 o 
  -8   5  21       12.45      -61.66     69.50 o 
  -7   5  21       44.13       24.48     32.90 o 
  -6   5  21       77.23       21.41     42.06 o 
  -5   5  21        7.84       16.15     34.71 o 
  -4   5  21        2.19        2.89     36.54 o 
  -3   5  21      102.92       70.01     40.07 o 
  -2   5  21        6.86      -18.17     56.51 o 
  -1   5  21       37.46       64.14     36.86 o 
   0   5  21       43.48       -0.05     35.06 o 
   1   5  21        0.09      -40.23     40.31 o 
   2   5  21        1.23      -35.90     35.90 o 
   3   5  21      129.84       91.52     39.64 o 
   4   5  21        0.40       71.30    102.30 o 
   5   5  21        4.27      -42.06     42.06 o 
   6   5  21        6.04      -36.87     94.02 o 
   7   5  21       43.96        0.54     44.24 o 
  -7   6  21       57.64       70.97     43.59 o 
  -6   6  21       47.85      110.60     66.74 o 
  -5   6  21       21.34      120.25     94.18 o 
  -4   6  21      136.34      192.59     54.51 o 
  -3   6  21       31.90       -5.65     29.96 o 
  -2   6  21        7.16       29.23     38.55 o 
  -1   6  21       34.20       -0.26     36.97 o 
   0   6  21       17.95        5.22     43.31 o 
   1   6  21       30.06       31.22     44.57 o 
   2   6  21        0.19       13.44     52.13 o 
   3   6  21       11.33      -15.22     39.59 o 
   4   6  21        2.98      -79.89     79.89 o 
   5   6  21       42.81       99.60     56.65 o 
  -5   7  21        9.04       27.80     47.14 o 
  -4   7  21       19.36      -15.65     87.52 o 
  -3   7  21      144.64       79.96     56.48 o 
  -2   7  21       10.97      -24.10     60.96 o 
  -1   7  21       29.13       42.18     45.60 o 
   0   7  21      177.43      216.15     56.52 o 
   1   7  21       54.57      -51.64     53.41 o 
   2   7  21        0.88       58.54     84.76 o 
   3   7  21       95.46       13.61     51.64 o 
 -10   0  22      134.47       84.12     71.13 o 
  -8   0  22      268.84      278.72     51.33 o 
  -6   0  22       12.72      -38.32     38.32 o 
  -4   0  22     1032.67     1206.00     71.21 o 
  -2   0  22      594.90      612.27    118.62 o 
   0   0  22      265.12      265.73     83.49 o 
   2   0  22        2.26       32.47     58.45 o 
   4   0  22       18.12        3.25     52.61 o 
   6   0  22       12.98       29.23     64.63 o 
   8   0  22      186.56      409.26    145.19 o 
 -10   1  22       14.82      -22.73     32.15 o 
  -9   1  22       34.15       59.85     81.35 o 
  -8   1  22      111.39      128.66     27.33 o 
  -7   1  22       85.35      110.56     27.79 o 
  -6   1  22       47.63        4.66     29.07 o 
  -5   1  22       69.81       82.00     22.62 o 
  -4   1  22      870.40      989.97     59.92 o 
  -3   1  22      236.78      236.47     33.66 o 
  -2   1  22       87.52      103.17     23.69 o 
  -1   1  22        8.31       25.91     45.47 o 
   0   1  22       53.72       79.91     41.41 o 
   1   1  22       49.14       57.78     36.60 o 
   2   1  22        8.39       16.24     39.92 o 
   3   1  22        0.16       59.36     69.50 o 
   4   1  22       24.37       32.68     43.87 o 
   5   1  22       49.41        3.50     48.63 o 
   6   1  22       72.23      153.98     63.01 o 
   7   1  22        6.23       16.43     55.66 o 
   8   1  22       14.78       64.63     71.45 o 
 -10   2  22       28.49       27.33     36.62 o 
  -9   2  22       39.12       -7.50     63.17 o 
  -8   2  22       28.68        6.50     32.38 o 
  -7   2  22        0.00        4.83     24.81 o 
  -6   2  22       23.94      -32.25     32.25 o 
  -5   2  22        1.05        0.21     25.39 o 
  -4   2  22       43.17       34.23     24.55 o 
  -3   2  22      135.52      118.24     28.26 o 
  -2   2  22       29.97       33.15     58.62 o 
  -1   2  22      106.03       92.82     28.58 o 
   0   2  22      145.44      106.00     49.86 o 
   1   2  22      161.65      172.24     29.77 o 
   2   2  22      641.23      745.18     80.27 o 
   3   2  22        0.65        3.47     24.15 o 
   4   2  22      238.51      268.43     51.01 o 
   5   2  22        1.73      -35.97     49.20 o 
   6   2  22       38.70       21.47    116.75 o 
   7   2  22       30.77      101.21     50.02 o 
   8   2  22       32.64       -6.50     55.53 o 
 -10   3  22      123.51      103.17     45.23 o 
  -9   3  22        8.32        3.12     40.76 o 
  -8   3  22       47.39       55.34     26.33 o 
  -7   3  22      263.82      313.26     69.52 o 
  -6   3  22        5.39       84.77     48.71 o 
  -5   3  22       22.20       42.63     34.52 o 
  -4   3  22      148.01      102.09     33.78 o 
  -3   3  22       67.58       -0.43     30.05 o 
  -2   3  22        1.98       -5.66     25.66 o 
  -1   3  22       74.70       58.01     30.40 o 
   0   3  22        8.59      -17.54     26.86 o 
   1   3  22      311.02      320.02     37.75 o 
   2   3  22       39.88       24.09     27.12 o 
   3   3  22       57.45       12.43     48.72 o 
   4   3  22       19.08       20.32     29.32 o 
   5   3  22      107.69      117.24     37.29 o 
   6   3  22       66.94       80.44     43.31 o 
   7   3  22       31.43       66.44     47.23 o 
  -9   4  22       10.37       -0.17     44.50 o 
  -8   4  22       12.36      -31.11     51.96 o 
  -7   4  22       62.27       85.70     87.20 o 
  -6   4  22        0.96       17.19     60.24 o 
  -5   4  22       33.41       37.36     37.55 o 
  -4   4  22        0.07       13.60     40.76 o 
  -3   4  22       43.17      -14.34    156.86 o 
  -2   4  22        6.65        0.81     31.64 o 
  -1   4  22       31.43       -6.20     38.97 o 
   0   4  22       70.98      168.94    115.78 o 
   1   4  22       29.80       66.60     38.04 o 
   2   4  22       89.64       31.69     42.22 o 
   3   4  22       37.22       50.66     38.04 o 
   4   4  22      239.98      150.74     47.00 o 
   5   4  22        2.99       35.89    115.29 o 
   6   4  22      130.60       97.66     48.53 o 
   7   4  22       12.19       19.75     39.13 o 
  -8   5  22      100.42      135.14     68.78 o 
  -7   5  22       29.07      112.23     53.29 o 
  -6   5  22       84.72       70.44     46.93 o 
  -5   5  22        1.23      -34.61     37.46 o 
  -4   5  22      241.84      356.63     54.57 o 
  -3   5  22        4.78      -13.78     58.29 o 
  -2   5  22       18.65       18.20     34.09 o 
  -1   5  22      179.80      188.67     62.85 o 
   0   5  22      214.31      229.43     53.45 o 
   1   5  22        0.19       55.55    113.66 o 
   2   5  22       40.21       49.26     48.15 o 
   3   5  22       53.59      137.66    104.41 o 
   4   5  22        6.32       43.55     42.28 o 
   5   5  22      149.78      174.86     44.30 o 
  -6   6  22       26.99       -1.59     49.12 o 
  -5   6  22        5.84      -49.54     57.40 o 
  -4   6  22        0.04       57.51     73.07 o 
  -3   6  22        9.61      115.21     48.31 o 
  -2   6  22       61.88      132.60     94.18 o 
  -1   6  22       19.26       23.72     87.85 o 
   0   6  22       44.25       65.07     58.46 o 
   1   6  22      242.35      232.29     46.68 o 
   2   6  22       35.24      -16.04     69.66 o 
   3   6  22        1.81      100.23     57.72 o 
   4   6  22      190.12      176.37     79.09 o 
  -3   7  22       78.01       76.16     51.56 o 
  -2   7  22       22.39      137.40     57.92 o 
  -1   7  22       52.08       97.60     71.61 o 
   0   7  22      401.91      465.06    160.66 o 
  -9   0  23        1.69      -25.66     38.65 o 
  -7   0  23      108.49      110.10     35.73 o 
  -5   0  23       10.45       45.14     65.28 o 
  -3   0  23      267.01      347.26     91.28 o 
  -1   0  23      155.98       84.13     94.19 o 
   1   0  23      106.94        0.00     32.48 o 
   3   0  23      531.50      586.85    118.61 o 
   5   0  23       75.54      -29.23     68.53 o 
   7   0  23      235.49      260.19     80.88 o 
 -10   1  23        0.03      -30.59     31.27 o 
  -9   1  23        8.72       -6.28     27.36 o 
  -8   1  23       51.56       46.69     32.00 o 
  -7   1  23      102.11       48.06     36.88 o 
  -6   1  23       18.93       -3.44     29.23 o 
  -5   1  23      201.85      111.29     30.47 o 
  -4   1  23        8.26       22.57     27.44 o 
  -3   1  23       88.49       10.78     45.96 o 
  -2   1  23      140.26       37.15     67.49 o 
  -1   1  23       22.46        3.76     39.92 o 
   0   1  23        1.09        6.97     42.76 o 
   1   1  23        0.21       -7.40     27.49 o 
   2   1  23      158.90      102.17    138.04 o 
   3   1  23      181.11      205.61     61.39 o 
   4   1  23        6.58       27.31     49.67 o 
   5   1  23        7.48      -44.61     44.61 o 
   6   1  23        0.48      -24.92     37.51 o 
   7   1  23        2.66      -19.16     54.88 o 
  -9   2  23        5.27       39.68     29.80 o 
  -8   2  23        0.00       31.04     42.05 o 
  -7   2  23      145.84      113.26     47.56 o 
  -6   2  23       16.53       93.39     84.76 o 
  -5   2  23       53.49       69.46     35.09 o 
  -4   2  23       83.24       41.74     45.14 o 
  -3   2  23        0.00      -28.74     28.74 o 
  -2   2  23        1.02      -28.00     40.59 o 
  -1   2  23       52.85       61.10     74.86 o 
   0   2  23       31.77        9.31     53.42 o 
   1   2  23       70.82       58.10     42.72 o 
   2   2  23      100.00      152.85     49.84 o 
   3   2  23      695.99      711.33     80.28 o 
   4   2  23       30.24      -27.02     39.70 o 
   5   2  23      102.24       87.47     51.99 o 
   6   2  23       55.11       82.00     60.08 o 
   7   2  23       39.40      -26.43     50.35 o 
  -9   3  23        2.67       10.23     56.67 o 
  -8   3  23      205.73      175.38     50.35 o 
  -7   3  23        5.76      -29.27     79.56 o 
  -6   3  23       29.89      -25.96     40.84 o 
  -5   3  23      118.83      103.42     63.33 o 
  -4   3  23      611.10      716.80     85.79 o 
  -3   3  23       61.41      103.81     55.21 o 
  -2   3  23       65.94       90.66     40.60 o 
  -1   3  23       67.64       93.96     32.65 o 
   0   3  23      192.54      192.65     60.42 o 
   1   3  23        1.74        1.63     42.22 o 
   2   3  23       17.31       20.50     25.59 o 
   3   3  23      390.64      510.97     62.70 o 
   4   3  23      344.97      236.48    204.34 o 
   5   3  23       88.93       80.12     64.61 o 
   6   3  23      138.25      -22.24     61.68 o 
  -8   4  23      340.95      417.07     65.57 o 
  -7   4  23      156.89      175.53     51.36 o 
  -6   4  23        0.39       21.09     66.41 o 
  -5   4  23       45.49       44.47     82.65 o 
  -4   4  23        7.25      -63.65     63.65 o 
  -3   4  23       15.71        6.10     38.50 o 
  -2   4  23        3.13      -11.29     34.26 o 
  -1   4  23       19.81       44.55     36.65 o 
   0   4  23      277.82      290.23     51.50 o 
   1   4  23        6.62      -53.26     53.26 o 
   2   4  23        4.91        6.37     63.16 o 
   3   4  23       43.50       57.63     42.75 o 
   4   4  23       44.91       27.49     41.56 o 
   5   4  23      257.62      117.79     46.13 o 
  -6   5  23       90.72       94.03     49.52 o 
  -5   5  23        0.09       14.13     45.93 o 
  -4   5  23        8.38       10.31     38.28 o 
  -3   5  23        3.43      -70.12     77.94 o 
  -2   5  23       24.15       42.77     48.00 o 
  -1   5  23       10.57       50.70     67.87 o 
   0   5  23        2.82      -51.08     69.98 o 
   1   5  23       11.47       96.64    138.02 o 
   2   5  23      154.43      133.63     50.34 o 
   3   5  23      124.64       17.17     78.27 o 
   4   5  23       84.31       88.86     72.75 o 
  -4   6  23       72.07      130.31     51.80 o 
  -3   6  23       97.15      186.01     61.22 o 
  -2   6  23      118.76      103.30     54.53 o 
  -1   6  23        7.64      -19.29     61.86 o 
   0   6  23      104.97      110.10     44.69 o 
   1   6  23      224.32      258.81     57.27 o 
   2   6  23        6.66      -45.19     45.19 o 
  -8   0  24        0.21      -42.22     48.71 o 
  -6   0  24      138.31      123.42     81.20 o 
  -4   0  24      344.73      377.83    113.06 o 
   0   0  24       94.09      -29.23     61.71 o 
   2   0  24        4.07      -54.88     61.70 o 
   4   0  24      287.98      292.37     97.46 o 
   6   0  24      230.62      211.14    114.34 o 
  -8   1  24       46.71        0.11     63.17 o 
  -7   1  24       86.24      106.35     44.99 o 
  -6   1  24       19.89       45.70     84.60 o 
  -5   1  24       44.40       -4.58    146.14 o 
  -4   1  24        2.13       19.66     50.93 o 
  -3   1  24        0.11      -18.13     65.22 o 
  -2   1  24      277.58      183.91     71.47 o 
  -1   1  24       41.80       14.82     82.49 o 
   0   1  24       20.86       60.43     84.11 o 
   1   1  24       33.03      -35.44     57.16 o 
   2   1  24      200.71      104.74     45.73 o 
   3   1  24      103.07      197.33     69.02 o 
   4   1  24       84.59       25.33     58.64 o 
   5   1  24       25.32       98.57     53.87 o 
   6   1  24       19.98      -44.43     44.43 o 
  -8   2  24        7.29      -10.12    115.29 o 
  -7   2  24       19.15       16.45     73.07 o 
  -6   2  24      100.20       93.47     42.20 o 
  -5   2  24       35.00        6.95     30.44 o 
  -4   2  24      166.88      180.42     41.37 o 
  -3   2  24       32.74      -13.15    144.68 o 
  -2   2  24       54.33       94.99     69.99 o 
  -1   2  24       40.88      -17.87     87.85 o 
   0   2  24        6.97      -12.63     29.35 o 
   1   2  24       18.21       42.06     48.71 o 
   2   2  24        0.05       40.60     50.22 o 
   3   2  24        5.40      -33.31     42.71 o 
   4   2  24       10.89      -25.96     45.17 o 
   5   2  24      544.28      558.81     75.87 o 
   6   2  24        5.95      -73.23     73.23 o 
  -7   3  24        6.78      -51.64     53.63 o 
  -6   3  24        0.55      -46.56     77.61 o 
  -5   3  24        0.04      -16.46     32.86 o 
  -4   3  24       22.10      -21.44     27.83 o 
  -3   3  24       89.96       49.43     31.92 o 
  -2   3  24      132.95       91.22     37.53 o 
  -1   3  24       21.56       -4.44     31.07 o 
   0   3  24      354.18      365.96     38.82 o 
   1   3  24      152.18      153.54     50.70 o 
   2   3  24      363.51      198.89     56.05 o 
   3   3  24       47.47       53.56     89.14 o 
   4   3  24        7.41      -14.53     56.72 o 
   5   3  24      163.09      170.43     82.91 o 
  -6   4  24      311.93      363.50     59.63 o 
  -5   4  24      130.45       92.58     54.30 o 
  -4   4  24        0.05       11.76     53.42 o 
  -3   4  24        1.97       41.21     47.09 o 
  -2   4  24        2.29       27.13     44.81 o 
  -1   4  24       15.73        9.57     66.57 o 
   0   4  24      399.58      434.73     82.20 o 
   1   4  24      425.95      506.97     58.68 o 
   2   4  24        3.05       -0.29     60.24 o 
   3   4  24      284.80      289.36     54.88 o 
   4   4  24        1.68      -79.56     79.56 o 
  -4   5  24        6.63       21.73     45.91 o 
  -3   5  24      200.51      171.21     50.67 o 
  -2   5  24        0.11       45.59     53.29 o 
  -1   5  24       49.44       97.26     94.34 o 
   0   5  24      238.44      233.54     49.14 o 
   1   5  24       13.44       52.00    102.30 o 
   2   5  24       17.49      -50.15     50.15 o 
  -7   0  25        7.33       54.88     90.28 o 
  -5   0  25        0.86      -39.29    110.74 o 
  -3   0  25      125.84      113.68     81.52 o 
  -1   0  25      547.70      612.20    160.85 o 
   1   0  25       34.53      -61.70     61.70 o 
   3   0  25        0.46       35.72     71.44 o 
   5   0  25       86.89      107.50     81.52 o 
  -7   1  25       25.40       43.16     70.14 o 
  -6   1  25        0.18      -86.08     86.08 o 
  -5   1  25       23.34       25.86     67.79 o 
  -4   1  25      386.38      320.54     71.80 o 
  -3   1  25        2.97       56.70     87.52 o 
  -2   1  25       60.25       53.12     77.09 o 
  -1   1  25        6.48       29.73     97.59 o 
   0   1  25        2.29       44.92     49.81 o 
   1   1  25        6.12       51.39     42.83 o 
   2   1  25      568.93      595.68     84.28 o 
   3   1  25      159.42       89.32    125.21 o 
   4   1  25      249.04      135.68     99.40 o 
   5   1  25      148.10      112.86     57.16 o 
  -7   2  25       30.74      -26.08     66.25 o 
  -6   2  25       29.59       52.66     33.94 o 
  -5   2  25        4.13       63.44     66.17 o 
  -4   2  25      241.72      249.10     69.60 o 
  -3   2  25       80.34       34.49     50.75 o 
  -2   2  25      154.01      261.38    122.13 o 
  -1   2  25      167.74      -18.77    110.11 o 
   0   2  25        9.83      -17.28    175.37 o 
   1   2  25       37.54      101.44     65.49 o 
   2   2  25       66.33       30.77     81.03 o 
   3   2  25        8.95        2.84     42.89 o 
   4   2  25       10.60      -20.85     52.36 o 
  -6   3  25       11.70      -56.99     56.99 o 
  -5   3  25       22.04       77.45     45.47 o 
  -4   3  25       28.94       51.93     42.22 o 
  -3   3  25       44.08      -27.55     50.36 o 
  -2   3  25      107.41      131.55     46.83 o 
  -1   3  25       34.53       59.88     43.71 o 
   0   3  25       65.50       -2.48     50.76 o 
   1   3  25       77.62       37.78     65.41 o 
   2   3  25       71.01       35.26     56.00 o 
   3   3  25      120.73      154.52     94.60 o 
  -4   4  25      184.17      291.45     56.76 o 
  -3   4  25       38.09       30.92     71.12 o 
  -2   4  25      127.67      204.67     85.75 o 
  -1   4  25      309.28      270.68     81.70 o 
   0   4  25        1.22      -62.79     62.79 o 
   1   4  25      172.11       98.02     70.13 o 
   2   4  25      133.72      188.29     81.73 o 
  -6   0  26      113.00       -6.50     94.84 o 
  -4   0  26       37.03      -90.93     90.93 o 
  -2   0  26      549.13      334.69    127.38 o 
   0   0  26       88.53      247.48     95.16 o 
   2   0  26        5.63      119.83     90.93 o 
  -5   1  26       38.70       40.23     88.82 o 
  -4   1  26       83.00      112.58     89.98 o 
  -3   1  26       20.00      -17.88     55.54 o 
  -2   1  26       11.30       64.88     58.76 o 
  -1   1  26       11.98      -22.28     51.37 o 
   0   1  26       25.18       20.59     85.90 o 
   1   1  26       40.64      120.99    110.09 o 
   2   1  26       43.14       15.15     58.62 o 
   3   1  26      128.83       87.69     57.65 o 
  -5   2  26        6.67       78.19     73.28 o 
  -4   2  26        0.02      125.75     89.93 o 
  -3   2  26       14.29      -15.25    271.33 o 
  -2   2  26      120.22       92.43     58.76 o 
  -1   2  26        1.79      -44.23     46.79 o 
   0   2  26       65.80       59.95    105.55 o 
   1   2  26       11.29       20.65     77.78 o 
   2   2  26       24.67       17.10     53.88 o 
  -3   3  26      186.99      153.31     84.29 o 
  -2   3  26      265.21      263.36     90.36 o 
  -1   3  26       78.69      227.56     81.38 o 
   0   3  26        0.00       67.71     69.78 o 
  -1   0  27      294.40      185.49     91.61 o 
                                                 
